# Supplementary material for: Dedicated chaperones coordinate co-translational regulation of ribosomal protein production with ribosome assembly to preserve proteostasis
Source: eLife. 2022 Mar 31;11:e74255. doi: 10.7554/eLife.74255 (PMC8970588; doi:10.7554/eLife.74255)
Supplement: Figure 3—source data 1. [file elife-74255-fig3-data1.zip]

Archive with 9 entries (9 files):
- Figure 3AB - source 154C GFP IP.tif
- Figure 3AB - source 154C GFP total.tif
- Figure 3AB - source 154C TAP IP.tif
- Figure 3AB - source 154C TAP total.tif
- Figure 3AB - source data.pdf
- Figure 3AB - source Not1 GFP IP.tif
- Figure 3AB - source Not1 GFP total.tif
- Figure 3AB - source Not1 TAP IP.tif
- Figure 3AB - source Not1 TAP total.tif
