# Supplementary material for: Dedicated chaperones coordinate co-translational regulation of ribosomal protein production with ribosome assembly to preserve proteostasis
Source: eLife. 2022 Mar 31;11:e74255. doi: 10.7554/eLife.74255 (PMC8970588; doi:10.7554/eLife.74255)
Supplement: Figure 3—source data 5. [file elife-74255-fig3-data5.zip]

Archive with 7 entries (7 files):
- Figure 3F - source data.pdf
- Figure 3F - source Egd2 GFP IP.tif
- Figure 3F - source Egd2 GFP total.tif
- Figure 3F - source Egd2 TAP IP (1).tif
- Figure 3F - source Egd2 TAP IP (2).tif
- Figure 3F - source Egd2 TAP IP (3).tif
- Figure 3F - source Egd2 TAP total.tif
