# Supplementary material for: Dedicated chaperones coordinate co-translational regulation of ribosomal protein production with ribosome assembly to preserve proteostasis
Source: eLife. 2022 Mar 31;11:e74255. doi: 10.7554/eLife.74255 (PMC8970588; doi:10.7554/eLife.74255)
Supplement: Figure 7—source data 1. [file elife-74255-fig7-data1.zip]

Archive with 12 entries (12 files):
- Figure 7D - source coomassie.JPG
- Figure 7D - source data.pdf
- Figure 7D - source Rpl1.tif
- Figure 7D - source Rpl11.tif
- Figure 7D - source Rpl3.tif
- Figure 7D - source Rpl35.tif
- Figure 7D - source Rpl4.tif
- Figure 7D - source Rpl5.tif
- Figure 7D - source Rpp0.tif
- Figure 7D - source Rps26.tif
- Figure 7D - source Rps3.tif
- Figure 7D - source Rps9.tif
