# Supplementary material for: Dedicated chaperones coordinate co-translational regulation of ribosomal protein production with ribosome assembly to preserve proteostasis
Source: eLife. 2022 Mar 31;11:e74255. doi: 10.7554/eLife.74255 (PMC8970588; doi:10.7554/eLife.74255)
Supplement: Figure 7—figure supplement 2—source data 2. [file elife-74255-fig7-figsupp2-data2.zip]

Archive with 9 entries (9 files):
- Figure 7-S2B - source Adh1 pellet.tif
- Figure 7-S2B - source HA pellet.tif
- Figure 7-S2B - source Rpl3 pellet.tif
- Figure 7-S2B - source Rpl4 pellet.tif
- Figure 7-S2B - source Adh1 TE.tif
- Figure 7S2B - source HA TE.tif
- Figure 7-S2B - source Rpl3 TE.tif
- Figure 7-S2B - source Rpl4 TE.tif
- Figure 7-S2B - source data.pdf
