# Supplementary material for: Dedicated chaperones coordinate co-translational regulation of ribosomal protein production with ribosome assembly to preserve proteostasis
Source: eLife. 2022 Mar 31;11:e74255. doi: 10.7554/eLife.74255 (PMC8970588; doi:10.7554/eLife.74255)
Supplement: Figure 7—figure supplement 4—source data 1. [file elife-74255-fig7-figsupp4-data1.zip]

Archive with 2 entries (2 files):
- Figure 7-S4 - coomassie.JPG
- Figure 7-S4 - source data.pdf
