# Supplementary material for: Dedicated chaperones coordinate co-translational regulation of ribosomal protein production with ribosome assembly to preserve proteostasis
Source: eLife. 2022 Mar 31;11:e74255. doi: 10.7554/eLife.74255 (PMC8970588; doi:10.7554/eLife.74255)
Supplement: Supplementary file 5. [file elife-74255-supp5.txt]

Genes	WT_1	WT_2	WT_3	dCAF130_1	dCAF130_2	dCAF130_3	dYJR011c_1	dYJR011c_2	dYJR011c_3	dBTT1_1	dBTT1_2	dBTT1_3	dEGD1_1	dEGD1_2	dEGD1_3	dEGD2_1	dEGD2_2	dEGD2_3	dBE_1	dBE_2	dBE_3	dACL4_1	dACL4_2	dACL4_3
YDL248W	427	343	407	460	348	373	479	200	261	347	257	392	442	310	376	452	360	306	443	285	432	494	435	620
YDL247W-A	0	0	0	0	0	0	0	0	0	0	1	0	0	0	0	0	0	0	0	0	0	1	0	0
YDL247W	1	1	0	1	1	0	0	1	1	1	0	1	0	0	0	0	1	0	0	1	0	1	0	0
YDL246C	4	1	2	3	3	0	0	2	2	0	2	2	2	1	2	1	1	2	4	7	1	1	4	2
YDL245C	1	2	1	0	3	0	2	0	0	0	0	0	5	3	0	2	0	2	3	3	2	1	0	1
YDL244W	45	45	38	44	51	41	40	46	41	35	48	39	49	48	42	55	46	52	70	22	74	45	41	52
YDL243C	169	144	130	168	162	139	154	151	139	98	181	185	170	172	152	161	186	163	191	164	204	152	135	173
YDL242W	6	8	13	17	17	13	9	6	8	11	12	11	10	7	18	16	15	4	17	8	20	20	21	16
YDL241W	463	491	454	608	426	545	363	356	258	454	370	436	586	378	475	584	419	387	587	295	530	533	234	386
YDL240C-A	0	0	0	0	0	0	0	0	0	0	0	0	0	0	0	0	0	0	0	0	0	0	0	0
YDL240W	657	605	557	623	617	530	570	363	399	533	507	627	508	542	551	596	593	309	592	672	605	315	484	459
YDL239C	139	135	110	148	121	140	111	56	76	123	52	147	126	123	126	130	147	65	117	154	153	91	131	138
YDL238C	109	72	92	117	87	97	130	71	93	117	93	123	136	93	104	115	120	123	173	111	197	120	110	148
YDL237W	1328	1101	1285	1081	1102	1195	1506	805	972	1229	899	1358	1147	1165	1289	1202	1273	972	1328	1337	1431	1135	1224	1499
YDL236W	2549	2436	2477	2260	2214	2202	2875	2060	2359	2545	2241	2519	3017	2368	2665	2368	2598	1798	2497	2408	2404	3529	3595	3838
YDL235C	1043	952	957	915	860	867	903	404	557	768	572	992	609	840	940	783	928	517	899	896	959	1247	1336	1366
YDL234C	2007	1510	1525	2097	1558	1556	1748	1214	1063	1832	1486	1806	2295	1497	1781	2004	2029	1643	2563	1525	2639	2476	1101	2077
YDL233W	376	307	274	375	313	329	376	273	295	371	293	298	353	267	337	371	342	323	405	343	378	430	312	362
YDL232W	931	766	801	849	693	880	850	266	727	771	416	1025	417	720	907	855	887	276	929	743	789	849	781	927
YDL231C	1719	1665	1647	1722	1633	1614	1720	1268	1369	1540	1419	1634	1577	1671	1664	1692	1739	1403	1687	1789	1675	1601	1917	1701
YDL230W	174	152	172	210	177	195	222	162	175	179	166	143	192	178	182	234	227	224	172	175	184	96	119	138
YDL229W	83556	91682	99807	84888	87398	91901	94652	101087	96931	98639	102391	88865	106182	78496	84632	88714	88858	93034	76185	69972	72897	69295	74185	72707
YDL228C	7	3	1	3	3	2	0	1	0	7	2	1	1	0	0	6	5	0	2	2	1	2	2	2
YDL227C	1369	971	1070	1016	1109	1089	1400	942	1183	1090	1096	1247	1166	1071	1061	1265	1377	1146	1019	988	971	42	82	213
YDL226C	1808	1605	1594	1683	1626	1571	1894	1711	1649	1766	1603	1847	1804	1647	1564	1607	1692	1938	1623	1646	1622	1478	1511	1571
YDL225W	1098	1090	1124	1053	999	1031	1103	817	871	1050	1006	1167	1088	1035	1169	1116	1226	912	1114	1119	1097	1072	1091	1146
YDL224C	1534	1609	1728	1634	1588	1571	1601	1283	1468	1479	1392	1740	1510	1549	1647	1557	1753	1489	1600	1829	1592	1385	1744	1824
YDL223C	255	239	223	285	253	228	347	195	280	243	215	270	262	193	310	256	283	330	268	229	307	239	244	311
YDL222C	57	45	51	73	57	46	58	67	84	51	47	60	58	50	53	54	64	67	72	53	81	57	68	238
YDL221W	6	3	1	1	5	3	4	0	6	4	0	3	2	3	2	4	2	5	2	2	6	3	0	5
YDL220C	344	308	310	372	287	338	388	278	330	340	292	313	353	342	321	353	376	337	410	327	377	231	266	243
YDL219W	655	594	606	558	532	581	590	263	311	531	363	678	336	594	650	557	606	290	624	588	567	725	716	773
YDL218W	89	64	51	59	61	49	80	40	46	55	72	62	76	60	90	73	66	50	62	50	62	31	32	32
YDL217C	822	720	717	685	720	675	803	622	684	750	662	855	609	687	696	714	757	663	608	701	670	520	644	621
YDL216C	146	99	130	138	132	140	150	94	113	132	89	164	145	116	132	152	144	91	157	149	134	161	121	133
YDL215C	1341	1099	1218	1182	1265	1202	1301	689	971	996	870	1253	925	1120	1196	1193	1378	797	1220	1324	1483	2148	2022	2278
YDL214C	58	36	40	58	48	39	29	32	32	56	41	37	60	32	34	68	52	30	52	80	52	38	41	51
YDL213C	856	862	934	933	775	984	998	993	860	1026	855	928	1144	786	1061	898	985	1068	915	972	782	1051	1050	868
YDL212W	4939	4490	5095	4858	4334	4654	4601	3077	3285	4560	3827	4829	4705	4133	4676	4578	4528	2903	4425	4169	4025	5655	5346	5726
YDL211C	125	129	143	119	139	138	121	109	107	129	110	162	130	205	128	96	132	108	86	144	132	76	112	85
tG(GCC)D1	0	0	0	0	0	0	0	0	0	0	0	0	0	0	0	0	0	0	0	0	0	0	0	0
YDL210W	75	60	89	63	61	86	118	25	56	79	62	83	43	49	69	61	60	72	99	59	92	116	89	147
YDL209C	217	149	201	197	175	208	193	184	181	175	193	208	149	164	220	160	183	200	157	157	159	115	151	133
YDL208W	3976	4059	4201	4165	3855	4283	4313	4333	4115	4606	4267	4182	5179	3507	4249	3626	4132	5377	3908	4963	3291	4256	4610	4003
YDL207W	725	666	642	694	668	600	751	701	717	708	660	678	739	649	648	687	716	787	705	696	711	705	778	752
YDL206W	439	402	442	502	425	395	379	208	273	321	225	480	325	437	529	466	397	244	517	462	571	569	542	593
YDL205C	1553	1485	1486	1264	1266	1390	1560	1120	1445	1346	1360	1500	1473	1549	1563	1171	1531	1332	1246	1387	1401	1702	1752	1717
YDL204W	166	141	157	189	150	146	157	152	126	134	133	185	168	139	156	143	196	145	134	151	210	142	145	372
YDL203C	772	672	656	677	590	640	795	556	635	620	612	791	641	593	733	691	706	679	641	621	576	363	492	559
YDL202W	966	734	733	737	716	626	925	681	791	770	693	935	653	735	902	739	901	871	931	896	844	703	731	786
YDL201W	1660	1486	1563	1487	1622	1565	1611	1344	1429	1557	1489	1672	1493	1286	1491	1444	1573	1545	1344	1321	1259	1440	1576	1402
YDL200C	192	187	145	141	132	136	151	92	126	165	105	160	112	127	186	148	159	96	159	194	133	265	274	239
YDL199C	127	96	98	112	99	107	148	53	105	105	95	104	110	114	118	134	113	73	142	122	116	160	93	117
YDL198C	3642	3279	3959	3338	3585	3729	3585	2841	3415	3793	3034	4049	3137	2739	3579	3610	3717	3968	3333	2718	2840	2350	2402	2578
YDL197C	358	311	343	432	330	314	443	355	313	362	353	412	449	332	433	391	394	405	380	358	365	318	326	366
YDL196W	3	2	4	1	2	2	2	0	1	2	2	1	2	1	5	1	3	1	3	1	4	5	1	0
YDL195W	6587	6116	6626	6235	5972	6474	7370	5906	7077	6161	6235	6736	6890	6348	6715	6102	7386	6655	6446	6676	6626	3955	4892	5279
YDL194W	273	314	238	307	230	258	287	185	225	244	223	281	239	271	208	313	260	229	279	276	245	191	156	210
YDL193W	732	619	669	696	589	740	706	450	470	599	574	738	614	543	653	650	677	573	635	535	558	426	518	549
YDL192W	9253	8609	9473	7834	8388	8665	9206	6567	6899	9409	7822	10254	7664	7686	7987	8397	8796	7011	7588	7088	6836	7719	8745	8624
YDL191W	19362	17401	19095	17797	15877	18097	18090	16609	15280	18522	18083	19748	18740	16023	16385	16973	17833	16802	16328	14987	13941	21643	21968	21209
YDL190C	1633	1319	1560	1488	1340	1425	1587	796	1163	1353	1041	1506	1260	1301	1504	1541	1519	928	1506	1487	1419	1276	1398	1436
YDL189W	1075	912	1053	977	860	1082	1111	744	856	1006	927	1053	963	880	1041	1044	1054	1162	853	962	930	626	759	751
YDL188C	1393	1105	1316	1308	1128	1194	1478	1166	1137	1202	1149	1213	1099	1027	1155	1303	1447	1041	1155	1191	1152	970	974	1191
YDL187C	36	25	18	36	20	29	42	20	14	27	30	25	43	25	33	28	27	26	39	17	23	67	46	47
YDL186W	0	0	6	3	4	2	1	11	0	2	5	3	1	6	3	5	1	6	2	3	1	2	4	6
YDL185C-A	0	2	0	2	0	2	0	0	0	0	2	0	0	0	0	0	0	0	0	0	0	0	0	0
YDL185W	13977	12648	13000	12105	11964	11678	14354	11192	13855	13268	11411	13210	13020	12187	12360	12524	13616	10300	12609	11407	12216	11577	12608	13170
YDL184C	8293	6322	8638	8284	5057	9079	5882	5818	7523	7635	6960	9982	3826	7555	7944	8355	8371	8695	8048	6751	5856	10028	7312	8939
YDL183C	158	160	171	185	160	159	136	97	132	152	133	189	201	155	152	175	178	168	144	151	143	154	124	117
YDL182W	8073	7336	9441	10837	10161	11060	9899	9297	8870	11529	9700	7936	10416	9000	8124	11366	10208	9356	10979	8234	7751	4868	6567	5577
YDL181W	917	670	786	668	647	631	827	528	836	705	647	1233	539	892	918	671	914	876	754	788	819	970	959	1247
YDL180W	880	684	867	803	742	738	637	441	463	697	551	814	626	611	746	784	765	433	777	780	792	663	643	714
YDL179W	801	737	714	712	733	626	818	522	507	753	614	831	649	846	787	694	999	577	883	878	993	830	868	925
YDL178W	1283	1122	1189	1226	1044	1085	1289	744	987	1096	825	1369	929	1020	1169	1206	1209	949	1145	1186	1111	1521	1788	1773
YDL177C	134	140	157	116	121	110	142	108	112	123	99	143	137	147	170	147	140	172	147	136	105	124	162	169
YDL176W	440	408	522	509	403	450	414	253	380	437	304	458	370	390	423	446	482	328	412	455	382	400	441	393
YDL175C	440	366	371	354	378	390	333	331	356	419	325	449	444	355	407	464	414	356	419	417	337	427	436	376
YDL174C	1285	976	1141	1147	933	1054	1303	1182	1153	1230	1307	1246	1122	1043	1024	1051	1264	1224	1053	1066	1203	1138	1185	1256
YDL173W	697	740	658	748	709	661	852	799	676	817	706	778	847	739	753	644	852	816	723	715	846	866	787	833
YDL172C	22	16	20	49	26	34	17	32	22	24	19	22	29	24	33	27	27	26	28	26	26	12	19	11
YDL171C	5593	5712	6019	5761	5221	5460	5546	4983	5135	6225	5517	5207	7115	4908	5473	5642	5378	4242	5183	4181	5213	5027	5694	5409
YDL170W	434	441	457	412	425	403	434	334	380	425	359	454	422	469	450	423	410	368	399	456	374	655	794	718
YDL169C	31	21	18	30	8	19	28	15	14	17	14	19	29	25	14	29	19	25	37	29	37	39	35	51
YDL168W	1652	1301	1485	1323	1470	1445	1614	1423	1454	1565	1355	1550	1611	1508	1655	1498	1711	1760	1710	1582	1697	1565	1691	1851
YDL167C	2036	1877	1876	1899	1699	1880	2068	1556	1895	1775	1842	2252	1696	1755	2045	1768	2120	1901	1714	2149	1690	1652	2386	1917
YDL166C	736	666	721	709	642	670	674	498	568	663	648	832	635	587	750	705	729	625	642	987	630	902	955	901
YDL165W	537	469	458	481	441	486	549	448	460	487	501	471	566	454	486	473	543	522	468	492	408	792	805	832
YDL164C	1110	897	956	874	778	815	1200	804	882	904	849	1041	823	864	1000	846	1023	908	907	959	823	575	684	665
YDL163W	0	0	0	0	1	0	1	0	0	0	0	0	0	0	0	0	0	0	0	0	0	0	0	0
YDL162C	0	3	2	2	3	0	0	0	1	0	2	0	3	3	1	2	5	4	2	2	0	2	0	1
YDL161W	1356	1262	1400	1261	1293	1385	1418	1335	1219	1335	1361	1494	1353	1316	1490	1237	1426	1322	1303	1494	1276	1077	1186	1220
YDL160C-A	175	125	159	142	156	130	193	100	141	165	107	194	152	149	207	170	165	108	210	134	156	258	205	219
YDL160C	986	955	891	879	814	884	901	651	841	791	699	960	836	859	907	945	869	762	961	991	904	743	738	688
YDL159W-A	0	0	0	0	0	0	0	0	0	1	0	2	0	1	0	0	0	0	0	0	0	0	0	0
YDL159W	363	353	369	421	365	353	347	272	343	395	375	439	378	377	396	367	375	355	368	371	329	337	400	320
YDL159C-B	1	0	1	2	0	0	0	0	1	0	0	0	2	2	0	1	0	0	1	0	0	3	0	0
YDL158C	2	2	1	1	0	4	0	0	0	0	0	0	0	1	5	3	4	0	1	1	2	2	1	3
YDL157C	739	629	742	755	544	713	841	754	897	815	773	839	923	687	769	649	746	1018	788	643	689	627	643	688
YDL156W	267	193	223	214	229	215	288	175	257	242	239	230	242	237	280	204	279	268	219	309	239	129	217	171
YDL155W	664	557	633	589	560	616	594	526	611	651	597	705	546	607	647	577	602	624	538	623	577	554	660	590
YDL154W	310	238	202	303	219	243	309	146	207	322	169	255	181	237	244	313	285	142	265	209	267	199	176	183
YDL153C	3664	3679	3803	3537	3604	3756	3665	3091	3195	3587	3517	4095	3701	3064	3777	3793	3415	3403	3484	3449	2844	3538	4114	3163
YDL152W	83	74	78	34	64	68	47	10	82	52	38	55	28	34	39	68	61	9	64	68	47	68	72	59
YDL151C	3	0	3	3	1	1	4	0	0	1	0	6	1	0	1	6	0	0	0	0	0	3	1	4
YDL150W	1337	1358	1441	1265	1271	1337	1357	1234	1216	1331	1242	1496	1350	1240	1506	1327	1321	1423	1340	1485	1185	1241	1463	1321
YDL149W	151	120	123	141	127	143	169	89	141	125	129	146	125	119	140	158	167	140	152	174	226	98	107	118
YDL148C	2714	2737	2619	2716	2717	2681	2639	2155	2277	2141	2269	2892	2089	2290	2411	2571	2517	2242	2255	2423	1937	2258	2901	2319
YDL147W	3023	2507	2648	3116	2884	2901	3155	2165	2482	2474	2337	3068	2574	2760	2780	3043	3518	2582	3267	3439	3333	3809	4436	4422
YDL146W	410	331	386	431	402	359	372	195	259	401	226	402	346	387	413	451	401	272	404	427	412	439	384	479
YDL145C	7212	7004	7542	7256	6621	6795	7901	5820	7246	6917	6094	7491	6687	6214	7075	7313	7478	5965	6860	6657	6798	4285	5162	5299
YDL144C	780	628	675	706	658	607	850	681	814	727	796	831	598	611	747	629	759	844	789	800	794	521	558	687
YDL143W	4459	4374	4591	4505	4547	4483	5464	4990	5105	4714	4775	4669	5115	4153	4636	4652	4974	4998	4498	4258	4709	3981	4482	4394
YDL142C	310	298	276	324	296	279	348	219	258	283	263	303	279	250	238	311	341	193	309	332	243	309	369	340
YDL141W	1303	1293	1439	1176	1274	1207	1482	1110	1246	1253	1135	1316	1189	1224	1205	1178	1505	1056	1129	1174	1209	834	984	1025
YDL140C	6825	6656	6851	6924	6623	6593	7752	6030	7636	6798	6550	6828	7212	6532	6950	6870	7725	6715	7646	8914	8056	4886	6113	6043
YDL139C	111	94	95	101	77	120	107	89	86	128	89	124	135	93	134	116	106	125	124	115	105	139	200	164
YDL138W	564	577	583	569	513	517	544	481	527	560	558	584	521	477	598	529	555	483	445	525	586	420	555	625
YDL137W	3291	2697	2891	2704	2713	2652	3562	2155	2662	2998	2509	3808	2325	2885	2999	2734	3236	2381	3041	3275	3250	3394	3835	4202
YDL136W	11646	10967	11921	10743	9823	11193	11235	9844	8752	11532	11197	12782	11636	9664	10272	10403	11572	9755	10079	9266	8572	13604	13830	12793
YDL135C	1218	975	1043	904	913	887	1130	826	776	959	851	1226	972	999	1058	1081	1127	1109	1023	943	910	1024	1057	1175
YDL134C	1616	1406	1669	1530	1379	1546	1593	1278	1281	1503	1279	1569	1610	1544	1514	1587	1654	1571	1553	1616	1583	1457	1565	1744
YDL133C-A	4349	2480	3726	4013	2051	3882	2192	2313	2975	3339	2727	4641	1319	3820	3434	4213	4006	3736	4239	3564	2852	6787	4830	5517
YDL133W	465	419	458	528	374	436	406	314	351	458	391	441	435	409	394	464	491	415	476	421	398	521	465	475
YDL132W	1391	1134	1204	1211	1152	1296	1390	858	933	1094	991	1326	1118	1139	1167	1332	1421	953	1274	1354	1447	937	1186	1298
YDL131W	4518	4454	5163	4594	4750	4924	4870	4738	4525	5510	5014	5033	5441	4558	4903	4740	5163	4629	4781	4080	3654	3863	5100	4275
YDL130W-A	174	70	98	115	79	86	141	46	109	103	79	216	81	137	180	118	145	165	217	180	212	278	173	412
YDL130W	22495	19488	21510	19333	17520	19148	22778	19918	20341	22339	21704	23197	19972	18703	17971	17502	18724	17238	15955	14052	14842	17617	16763	16706
YDL129W	472	442	487	478	480	461	502	387	404	435	396	421	454	420	477	452	542	566	493	529	391	714	749	704
YDL128W	3190	3032	3240	3237	2905	2998	3318	2658	2709	3048	2779	3011	3512	3161	3167	2810	3165	2484	3173	2918	3399	4634	4170	4580
YDL127W	335	271	267	311	267	299	331	220	334	327	289	320	274	316	317	268	362	249	319	307	274	222	303	286
YDL126C	8034	6576	6498	8080	7407	7385	9002	6641	7743	6923	6900	7615	8221	6922	7470	8056	9372	8088	8773	8048	9519	8204	8944	9556
YDL125C	3988	3163	3442	3807	3126	3269	3703	2454	2703	3803	2838	3781	3344	3176	3309	3267	3646	1983	3650	3179	3845	5024	4206	5150
YDL124W	3756	2251	2492	3463	2640	2584	4169	2527	2849	3079	2872	3046	4298	3292	3004	3369	3991	3521	3838	3051	5009	4231	3545	5741
YDL123W	715	731	793	791	771	686	989	893	948	859	789	756	999	719	798	626	865	800	817	730	840	944	922	1094
YDL122W	2649	2491	2533	2690	2463	2689	2863	2113	2390	2380	2346	2812	2032	2043	2541	2899	2719	2325	2420	2606	2497	2211	2939	2667
YDL121C	963	890	1040	942	877	841	956	564	613	918	700	1056	839	773	908	933	856	705	962	950	831	998	1085	1063
YDL120W	802	629	741	699	679	715	774	631	624	777	663	800	826	706	798	657	785	784	764	691	734	563	682	748
YDL119C	238	224	180	188	184	196	260	170	184	192	189	232	210	209	268	193	248	215	291	266	281	221	187	220
YDL118W	4	0	0	5	0	2	0	0	3	2	0	2	1	6	4	2	0	6	0	2	0	3	1	0
YDL117W	1216	1224	1037	1074	1074	1088	1202	944	958	1099	1012	1139	1070	1134	1178	1074	1273	1090	1198	1328	1394	1035	1116	1081
YDL116W	1300	1290	1328	1320	1228	1304	1332	785	935	1186	878	1394	1039	1135	1276	1227	1397	769	1163	1366	1244	1211	1257	1233
YDL115C	446	414	406	463	398	448	428	301	297	397	334	462	460	423	436	433	465	373	510	479	521	723	667	755
YDL114W-A	5	2	3	7	7	0	5	0	5	4	6	4	8	2	1	3	3	0	4	3	3	16	5	4
YDL114W	3	2	2	6	5	2	3	0	6	3	2	2	1	1	0	3	1	4	3	4	2	1	1	0
YDL113C	440	412	464	459	412	436	530	341	358	471	348	430	480	415	444	494	480	366	514	525	520	421	377	470
YDL112W	2845	2801	2928	2784	2449	2767	2736	1806	2503	2662	1956	2744	2262	2094	2569	2900	2658	2071	2513	2310	2013	2127	2468	2015
YDL111C	1842	1590	1823	1664	1621	1604	1857	1286	1395	1636	1560	1913	1561	1577	1824	1654	1835	1557	1655	1757	1547	2069	2321	2149
YDL110C	263	148	200	221	149	206	261	201	144	211	156	240	255	202	195	213	232	231	218	203	277	293	347	447
YDL109C	350	258	331	342	293	301	324	256	317	338	287	325	347	295	297	280	373	278	322	304	353	239	317	290
YDL108W	454	445	432	450	430	402	553	383	357	414	420	531	459	345	451	473	485	347	434	389	415	457	481	530
YDL107W	260	225	192	193	205	194	315	109	190	223	189	260	177	246	267	270	286	163	275	240	247	182	257	265
YDL106C	427	377	411	381	362	375	394	303	355	345	357	440	393	363	429	513	451	389	430	417	352	316	371	350
YDL105W	137	127	157	161	126	110	151	84	147	126	111	157	121	171	146	118	140	118	142	136	122	98	154	138
YDL104C	183	165	176	185	190	164	200	139	154	200	161	263	167	193	206	190	208	153	222	177	204	135	150	192
YDL103C	1054	830	934	882	887	887	1066	853	1017	955	922	1010	992	978	968	918	1118	876	988	1054	1049	759	973	992
YDL102W	894	826	815	808	824	798	961	629	856	802	756	983	681	838	917	903	906	755	819	920	760	561	851	738
YDL101C	414	400	518	341	395	402	441	278	363	368	287	495	482	406	452	389	490	313	452	478	406	338	418	386
YDL100C	3402	3140	3141	3050	3150	3148	3930	3048	3497	3218	3078	3609	3228	2906	3447	3380	3939	3423	3455	3479	3632	3070	3658	3868
YDL099W	750	665	594	728	638	611	755	656	534	691	633	660	761	682	740	690	829	892	708	692	789	925	944	858
YDL098C	218	181	181	144	151	204	190	144	124	186	156	214	179	161	197	185	197	183	210	153	211	199	190	250
YDL097C	2800	2237	2288	2670	2513	2546	3303	2300	2547	2278	2304	2775	2732	2534	2540	2846	3429	3050	3014	2757	3114	2639	3007	3116
YDL096C	0	1	2	7	1	1	0	4	1	6	4	0	1	4	3	0	3	0	1	4	2	3	3	5
YDL095W	5656	4787	5005	4982	4667	4709	6278	4662	6340	5282	5086	5771	5191	5044	5274	4588	5704	4217	4924	4941	4866	1948	2459	2927
YDL094C	4	0	8	8	4	5	8	5	1	4	5	5	5	7	1	4	9	10	6	7	6	5	8	4
YDL093W	836	794	828	754	708	742	981	569	681	868	597	931	673	703	791	818	797	550	801	770	817	364	503	511
YDL092W	1255	1009	1210	1075	1105	1053	1155	761	806	1169	862	1188	1152	1065	1104	1160	1129	875	1108	1281	1030	1745	1614	1623
YDL091C	393	340	351	425	383	357	354	227	299	316	252	407	293	355	360	378	391	246	394	366	423	417	414	509
YDL090C	418	406	438	381	383	369	436	410	422	432	389	494	376	366	398	419	451	483	414	385	365	219	323	372
YDL089W	436	303	427	357	329	374	360	220	250	301	249	401	309	287	328	347	368	245	347	395	408	268	228	353
YDL088C	899	814	826	888	708	768	946	586	746	903	619	906	830	726	868	849	990	704	825	888	919	832	1001	985
YDL087C	190	192	188	219	152	175	225	170	233	179	203	202	193	151	181	181	208	196	197	174	174	212	207	172
YDL086W	2607	2342	2454	2119	2151	2138	2276	2155	2386	2513	2266	2601	2079	2073	2191	1938	2322	2204	1923	2030	1981	3207	3338	3872
YDL086C-A	50	44	50	36	47	49	60	48	35	55	44	63	77	47	42	46	57	39	53	24	57	57	38	55
YDL085C-A	291	212	292	273	172	263	232	217	261	316	290	339	206	293	285	249	247	286	254	247	203	344	269	341
YDL085W	11	8	18	15	11	4	15	7	20	11	11	23	1	17	13	11	16	19	9	19	10	8	12	50
YDL084W	8593	7394	8796	7916	7127	8008	8920	5440	7318	7957	6540	8352	7124	6983	7738	7932	8279	5614	7516	7392	7168	6711	7729	7818
YDL083C	30929	28426	32884	28612	27711	30549	33648	30120	29588	34030	33114	32979	35620	23510	29109	27471	28171	30354	25413	21482	20780	27206	27363	25758
YDL082W	16298	15255	16532	15654	14295	15809	16990	17090	16674	17751	16891	16940	18831	13999	15335	15056	16509	16291	14293	12514	12583	13346	13833	13342
YDL081C	34047	30143	36501	32250	27186	32275	35685	24994	30085	34192	28229	34661	33767	28896	29090	28853	32642	20919	26707	22832	23216	28669	26650	26743
YDL080C	657	594	649	628	604	621	673	556	569	609	600	610	715	546	588	655	675	664	576	570	604	575	626	634
YDL079C	36	21	36	22	22	21	30	18	28	25	23	42	33	44	33	23	34	32	36	29	48	27	15	26
YDL078C	1769	1261	1541	1554	1482	1435	1932	1546	1672	1804	1546	1757	1808	1361	1581	1528	1859	1794	1635	1684	1794	1989	1829	2172
YDL077C	595	509	474	424	432	467	489	264	375	420	329	501	372	402	477	495	500	373	529	459	487	367	373	477
YDL076C	458	405	486	468	437	430	440	337	421	448	355	454	518	443	514	501	504	461	531	451	486	488	408	501
YDL075W	23040	20503	21569	21139	17939	21003	21122	19978	17718	22438	19994	22876	23241	18770	18946	20884	22155	19353	19007	16601	15008	25388	25136	22477
snR63	330	266	266	354	273	221	199	181	222	210	178	268	261	350	339	303	273	185	387	449	327	224	237	257
YDL074C	1510	1372	1428	1425	1366	1477	1394	1072	1138	1357	1039	1648	1242	1246	1417	1558	1547	1113	1274	1475	1250	1462	1722	1478
YDL073W	1198	1012	1114	1100	1015	1172	944	582	769	968	723	1231	722	935	1039	1111	1061	744	1092	1127	1063	912	1208	1071
YDL072C	3045	2234	2462	2809	2353	2536	2692	1482	2010	2524	1943	2854	2636	3011	2959	3141	3205	1660	3644	3101	3817	4153	3551	4549
YDL071C	23	24	25	40	30	27	35	26	35	40	19	28	42	39	27	27	35	19	47	38	34	38	53	76
YDL070W	2246	1780	1924	2554	2158	2088	2052	1415	1558	1617	1422	2021	2136	2151	2415	2161	2434	2036	2709	2390	3479	3369	3886	4287
YDL069C	155	146	123	160	115	148	178	138	133	150	128	168	142	165	157	152	152	94	185	204	141	203	244	206
YDL068W	10	7	6	14	9	14	3	4	11	8	5	8	11	11	12	10	19	6	10	11	14	4	8	12
YDL067C	1913	1476	1668	1729	1523	1574	1517	1231	1630	1489	1336	1955	1323	1851	1834	1751	1843	1848	1930	1949	1681	2364	2388	2474
YDL066W	2224	1815	2111	2014	1958	1947	2458	2085	2552	2393	2088	2280	2567	1995	2235	2078	2239	2031	2179	1868	2213	2078	2155	2192
YDL065C	547	481	493	496	486	495	569	355	424	585	476	593	503	499	594	531	646	607	551	573	534	661	707	697
YDL064W	768	696	720	767	681	683	765	612	679	703	695	822	763	648	820	692	751	774	716	681	650	612	603	704
YDL063C	2898	2728	2603	2678	2477	2568	2676	1575	2207	2301	1990	2977	1858	2281	2622	2732	2748	1487	2394	2767	2065	2902	3626	2820
YDL062W	5	0	4	4	0	1	2	0	1	2	3	2	1	5	2	0	5	0	2	1	0	4	4	3
YDL061C	7582	6093	6868	7736	5427	6972	6442	5972	5895	7266	6855	8383	6071	6252	6414	7951	7441	7990	6797	4934	4739	7638	6142	6475
YDL060W	3498	3327	3546	3351	3300	3576	3821	3171	3711	3533	3651	3799	3697	2975	3701	3697	3700	3778	3174	3156	2806	2491	3165	2659
YDL059C	59	39	59	50	52	75	56	47	43	59	44	60	65	52	55	55	70	71	76	63	46	63	50	73
YDL058W	1243	1076	1022	1107	1054	1027	1213	720	878	1007	898	1109	914	1036	1010	1164	1122	825	1025	1160	1137	708	985	926
YDL057W	151	141	125	141	131	85	162	109	122	124	128	127	133	117	166	173	157	95	151	161	131	172	135	164
YDL056W	718	660	615	632	635	625	713	432	552	612	497	720	588	618	725	674	704	579	672	727	633	486	731	626
YDL055C	39509	32294	37264	36459	34030	36417	41728	30068	32438	37487	32966	39501	43518	37594	40393	39189	40149	35371	40395	41988	41067	33775	33860	37739
tK(UUU)D	8	3	4	6	4	4	5	4	3	3	1	6	2	7	4	6	3	3	9	5	8	1	6	3
YDL054C	665	659	798	738	694	730	676	517	637	635	525	684	607	692	774	716	756	513	699	660	706	789	907	956
YDL053C	524	422	462	519	365	424	467	337	365	430	402	473	403	418	493	409	505	588	433	480	443	531	523	595
YDL052C	1888	1632	1797	1776	1569	1564	2081	1708	1719	1833	1757	1855	2261	1578	1865	1690	1936	1839	1519	1518	1701	1325	1337	1528
YDL051W	4035	4281	4495	4167	3933	4055	4614	4185	3998	4655	4365	4143	4788	3375	4288	3855	4003	4431	3684	3396	3224	3280	3619	3137
YDL050C	2	0	0	1	1	0	0	0	0	0	0	0	0	0	0	2	0	0	0	0	0	0	0	0
YDL049C	160	193	171	192	152	140	145	148	117	155	160	154	244	189	212	216	184	218	200	141	152	137	122	152
YDL048C	3338	3257	3560	4073	3431	3532	3874	3405	3253	3526	3486	3616	5348	4029	4254	3679	4223	4362	4828	3878	6251	8657	9019	10333
YDL047W	2200	2026	2082	2122	2047	2021	2418	2058	2148	2078	2027	2139	2292	1789	2085	1995	2199	2224	2075	1920	2054	1921	2107	2300
YDL046W	3642	3240	3600	3647	3343	3777	3707	2983	3388	3452	3157	3757	3704	3447	3655	3608	3597	3598	3969	3875	3843	4398	4272	4580
YDL045W-A	685	545	508	440	464	488	608	436	564	517	449	766	489	583	615	490	624	385	527	594	554	487	553	616
YDL045C	534	450	450	418	403	457	601	372	338	513	398	563	577	542	490	512	560	435	512	603	553	527	542	559
YDL044C	257	220	230	193	200	221	230	175	165	198	212	321	170	202	221	223	256	184	241	281	234	273	256	293
YDL043C	396	425	359	291	440	405	395	293	307	348	285	435	346	380	464	349	390	414	411	421	453	421	442	620
YDL042C	623	685	698	415	619	749	496	552	518	630	457	777	470	457	765	482	579	676	716	708	546	304	244	455
YDL041W	12	2	11	5	4	5	4	12	10	12	5	11	8	2	9	7	13	11	9	6	13	8	11	15
YDL040C	3131	2850	2969	3007	2674	3139	3370	2300	2699	2936	2489	3071	2555	2419	2651	3171	3194	2171	2913	2834	2626	2000	2287	2421
YDL039C	5653	5556	4586	5641	5104	4296	5989	6789	6082	6611	7072	5224	7009	6168	6482	4271	4545	3548	5626	3055	4574	2267	2162	3016
YDL037C	2781	3051	2455	2887	2973	2313	3296	3130	3349	2927	3433	2832	3506	3329	3365	2232	2617	1814	2921	1530	2166	922	998	1287
YDL036C	777	682	694	700	696	765	880	590	671	719	660	791	783	646	710	738	713	687	769	712	639	737	816	631
YDL035C	893	805	773	882	791	822	919	585	659	767	629	877	732	734	865	865	846	563	899	929	998	688	857	954
YDL034W	0	2	0	0	0	0	3	0	0	0	0	0	0	0	0	0	0	0	0	0	0	0	0	0
YDL033C	310	268	312	286	271	293	373	309	341	318	343	322	355	302	320	314	324	397	313	267	311	325	355	355
YDL032W	2	2	3	0	0	1	1	0	0	0	0	1	0	0	0	0	0	3	1	2	2	1	0	2
YDL031W	3090	2958	3143	3087	3107	3176	3255	2611	3103	2699	2977	3210	2979	2644	2922	3303	3094	3008	2704	3157	2470	2456	3016	2554
YDL030W	527	489	563	523	501	511	606	373	418	508	388	552	469	493	511	578	620	438	509	515	439	416	580	505
YDL029W	2688	2141	2411	2341	2176	2224	2854	2144	2323	2470	2307	2736	2754	2369	2545	2294	2579	2606	2485	2715	2707	2425	2857	3164
YDL028C	555	442	504	495	457	539	583	380	443	519	435	601	468	576	566	530	579	472	484	607	562	419	498	491
YDL027C	447	309	322	339	285	351	412	247	265	367	250	351	337	303	338	341	327	374	411	329	445	348	363	510
YDL026W	4	6	8	7	4	13	6	2	4	9	4	8	9	13	4	14	4	13	12	12	11	6	3	10
YDL025C	508	433	512	427	460	455	485	355	439	462	363	538	446	424	508	507	516	410	508	457	526	405	406	443
YDL025W-A	3	8	5	5	3	6	7	1	3	10	12	16	6	5	10	8	5	4	6	2	2	6	1	8
YDL024C	33	31	40	41	19	20	41	19	28	40	26	38	20	44	33	30	51	41	47	39	40	43	32	50
YDL022C-A	0	0	0	0	0	0	0	0	0	0	0	0	0	0	0	1	0	0	0	2	0	0	0	2
tA(AGC)D	0	0	0	1	0	0	0	0	0	0	0	0	0	0	0	0	0	0	0	0	0	1	0	0
YDL023C	11	5	4	5	1	0	0	0	0	3	0	5	1	0	2	7	2	5	5	4	5	2	7	4
YDL022W	3168	1682	2599	3001	1900	2391	3097	1710	2066	2908	2167	2747	3199	2528	2685	2746	3033	2417	2952	2675	3958	1293	1135	2712
YDL021W	53	14	35	24	26	13	46	25	24	43	12	42	27	26	48	45	35	28	39	35	67	30	33	75
YDL020C	973	973	1112	1188	1022	1044	1061	627	682	945	845	991	1216	946	965	1135	1082	675	983	933	997	1003	1220	1189
YDL019C	1551	1184	1336	1406	1328	1304	1514	1243	1345	1219	1282	1421	1257	1164	1268	1261	1467	1397	1246	1311	1435	663	750	1010
YDL018C	400	220	242	227	211	230	344	158	198	321	181	328	242	265	324	289	284	224	339	240	319	257	267	363
YDL017W	361	265	312	249	338	318	411	246	238	281	285	319	320	306	303	362	351	305	360	323	365	306	324	354
YDL016C	15	4	4	4	4	11	0	1	3	7	7	17	0	10	8	22	9	2	9	3	8	10	5	6
YDL015C	4874	4566	5014	4527	4356	4604	4498	2170	3115	4208	2809	4978	3047	4341	4644	4526	4825	2554	4368	4101	3808	4208	4662	4753
YDL014W	22830	24831	27922	25591	24713	27765	24255	24654	23609	26732	26805	25417	27009	21106	24183	24978	23398	24868	22447	25366	19567	18911	19790	17997
YDL013W	491	408	490	467	441	515	543	465	437	510	402	496	430	384	466	473	457	581	462	496	414	312	346	357
YDL012C	717	657	726	733	598	743	736	697	750	779	702	835	750	607	733	652	696	689	635	662	715	755	770	825
YDL011C	0	0	0	3	3	0	0	1	1	2	5	0	3	1	1	1	0	0	0	0	0	1	0	2
YDL010W	652	530	643	599	529	530	584	376	376	658	538	656	604	601	580	631	580	571	641	514	675	625	578	785
YDL009C	2	1	0	1	0	2	5	1	1	5	0	6	3	1	1	9	3	0	2	2	0	4	2	2
YDL008W	476	437	395	495	403	437	554	409	374	574	429	497	537	346	380	465	422	500	500	364	415	421	363	428
tT(AGU)D	0	0	0	0	0	0	0	0	0	0	0	0	0	0	0	1	0	0	0	0	0	0	0	0
YDL007C-A	1	0	1	0	2	0	0	0	0	0	0	0	0	0	0	0	0	0	0	0	0	1	0	0
tS(AGA)D1	0	0	0	0	0	0	0	0	0	0	0	0	0	0	0	0	0	0	0	0	0	0	0	0
YDL007W	2660	2099	2056	2731	2363	2433	2740	1855	1987	2267	2115	2558	2713	2539	2529	2491	3123	2527	2958	2828	3269	2875	3278	3323
YDL006W	453	380	418	436	392	398	393	296	274	363	296	436	351	309	397	362	405	319	470	455	377	438	476	483
YDL005C	498	415	497	552	427	499	497	300	400	413	381	491	447	412	472	462	485	408	498	628	507	428	444	428
YDL004W	2542	2121	2365	2302	2038	2059	2772	1742	2456	2393	1859	2969	2238	2384	2557	2132	2655	2001	2420	2506	2570	2026	2291	2594
YDL003W	1116	858	894	865	827	864	1280	740	852	901	909	1084	933	818	1044	928	1157	960	927	1113	919	698	1271	1055
YDL002C	788	666	687	736	769	700	758	637	653	682	714	824	816	713	664	674	774	733	732	642	683	825	966	884
YDL001W	537	454	510	521	386	505	461	327	296	452	425	553	406	457	496	471	444	380	493	551	480	531	645	513
YDR001C	1073	672	753	1025	692	801	1172	598	821	931	652	953	1081	803	1017	904	1041	976	1253	1104	1449	1092	952	1260
YDR002W	7004	6498	6932	6730	6877	6725	6326	5787	5356	6585	6943	7396	7997	6063	6763	6751	6260	6571	6587	6287	6151	7717	8223	7435
YDR003W	390	343	317	354	293	317	390	219	285	296	275	363	410	312	346	349	370	348	388	350	371	546	519	600
YDR003W-A	8	9	6	13	5	9	18	6	7	8	10	14	4	16	9	18	16	9	10	6	9	22	12	27
YDR004W	548	470	534	525	539	505	579	444	409	562	456	526	551	562	529	549	616	504	566	597	554	683	861	745
YDR005C	665	555	693	716	596	605	677	344	370	620	445	707	569	566	671	726	744	368	665	692	680	951	1073	1071
YDR006C	1988	1606	1635	1726	1672	1497	1868	1237	1430	1533	1460	1693	1500	1748	1846	1729	1990	1374	1981	1974	2124	2283	2422	2505
YDR007W	290	216	210	262	236	197	304	208	295	223	240	270	329	276	241	232	318	202	269	271	281	490	478	432
YDR008C	55	36	65	46	48	53	57	59	54	51	51	36	75	60	63	44	57	33	50	48	44	160	173	165
YDR009W	72	53	53	72	55	101	88	55	54	85	54	69	55	56	81	64	76	91	69	62	68	84	105	78
YDR010C	0	3	1	2	0	0	0	2	2	0	0	0	0	0	1	1	0	0	3	0	0	1	0	1
YDR011W	13243	12876	13220	12081	12674	12375	14022	10104	11682	11407	11338	12584	10971	11604	11925	12594	13997	9154	12594	12806	13529	7353	10010	9812
YDR012W	40990	42043	47148	55704	55787	57156	54658	56543	55353	49111	47189	43587	49039	38533	41995	51393	55064	55109	50878	44424	50220	19389	20863	24279
YDR013W	238	192	206	251	195	195	242	134	124	229	144	210	204	205	204	227	227	111	211	238	177	298	305	297
YDR014W	221	179	230	220	174	187	209	96	150	155	146	250	153	189	243	234	210	146	261	259	240	249	349	272
YDR014W-A	3	5	10	15	5	7	3	6	21	9	9	9	8	6	9	7	12	23	9	4	17	8	11	12
YDR015C	0	0	0	0	1	0	0	0	0	1	0	0	2	0	0	0	0	0	0	0	0	0	0	0
YDR016C	172	147	190	155	79	108	187	102	140	240	171	191	204	171	150	150	174	112	158	138	125	150	168	174
YDR017C	1464	1344	1364	1466	1304	1321	1579	947	1199	1283	1127	1368	1278	1274	1286	1485	1488	1145	1348	1421	1173	988	1289	1247
YDR018C	21	19	26	27	26	18	24	17	13	19	8	18	18	31	33	16	20	4	17	19	26	43	22	56
YDR019C	143	118	127	158	163	134	184	131	146	139	97	160	154	156	130	136	173	170	137	174	167	1066	1435	1705
YDR020C	396	417	416	454	423	354	355	342	391	383	343	508	357	360	461	368	388	379	375	366	351	540	643	586
YDR021W	637	551	537	487	600	610	548	327	461	510	377	636	386	453	620	472	603	422	531	581	435	738	880	710
YDR022C	119	54	83	51	56	50	97	58	70	75	63	125	71	70	83	72	59	71	69	64	69	54	95	122
tV(UAC)D	2	10	0	2	3	0	5	0	3	1	3	2	0	2	4	2	7	0	5	8	2	11	24	13
YDR023W	10218	10005	10602	9593	9763	10004	10463	8444	8592	10149	9519	10444	10389	8879	9406	10072	10125	8405	8948	8708	8185	9833	10614	9990
YDR024W	1	0	0	1	4	1	1	0	0	1	0	0	2	0	1	2	0	0	0	1	2	0	0	1
YDR025W	19583	19930	21186	19032	19106	19621	22095	22751	21284	22749	22814	20629	24252	16891	19270	18144	19792	28472	16795	14964	15341	15689	16464	16272
YDR026C	808	688	749	705	710	627	739	609	716	737	703	863	726	724	735	748	794	718	812	751	741	770	801	831
YDR027C	682	550	551	618	601	603	679	427	489	527	488	650	538	539	615	654	655	450	616	710	567	491	568	590
YDR028C	1720	1388	1532	1595	1544	1479	1802	1402	1469	1540	1468	1619	1846	1622	1712	1676	1817	1453	1753	1833	1875	1542	1598	1659
YDR029W	2	2	2	2	0	2	0	2	0	0	0	2	0	1	0	2	0	0	0	1	0	2	2	0
YDR030C	144	173	139	151	148	143	181	92	162	150	107	158	113	119	157	132	175	133	169	192	134	191	221	202
YDR031W	197	127	140	137	152	170	174	97	103	142	124	222	149	193	182	140	200	84	183	202	187	262	291	339
YDR032C	2164	1732	1809	1748	1568	1752	2140	1494	2065	1890	1626	2605	1832	1956	2181	1800	1950	2136	2045	1984	2315	2131	1943	2695
YDR033W	30893	30502	35718	33018	31697	33800	32393	23098	27445	29049	25516	32585	32107	30988	34020	32202	34678	24772	31492	30574	32444	31255	32406	34136
YDR034C	1042	878	1018	1122	1037	1060	1097	761	886	931	691	1120	889	922	1012	1080	1016	713	1108	1050	890	1243	1350	1321
YDR034C-D	295	244	241	219	272	247	237	176	208	220	247	280	224	266	232	237	281	160	236	248	387	166	258	245
YDR034C-C	0	0	0	0	0	0	0	0	0	0	0	0	0	0	0	0	0	0	0	0	0	0	0	0
tL(UAA)D	0	3	0	0	0	0	0	0	0	0	0	0	0	0	1	2	0	0	0	1	0	0	1	0
YDR034C-A	0	0	0	5	1	1	0	0	0	0	6	0	0	1	0	1	0	0	2	3	1	1	2	2
tQ(UUG)D1	0	0	0	0	0	0	0	0	0	0	0	0	0	0	0	0	0	0	0	0	2	0	0	0
YDR034W-B	47	35	39	48	26	36	42	18	22	32	25	38	30	36	62	54	39	65	66	29	86	165	59	144
YDR035W	4815	5083	6160	5112	5138	5587	4774	4929	4380	5706	4971	4894	5748	4306	5270	5434	5079	5167	4968	4018	4275	7309	7732	6785
YDR036C	1333	1057	1003	1015	985	1027	1427	917	1108	1122	1116	1410	1089	1096	1320	1020	1303	1075	1110	1248	1090	557	617	708
YDR037W	16270	16141	17199	16459	16252	16875	18157	15971	15989	17599	16912	16815	16936	14121	15844	16636	17383	15427	15838	13687	14612	16662	19531	18380
YDR038C	324	313	287	322	268	324	347	255	268	325	336	313	331	275	319	313	336	288	335	298	291	300	299	312
YDR039C	4	0	5	4	4	3	3	2	0	2	4	2	0	7	1	2	1	4	3	1	5	2	3	7
YDR040C	359	319	397	308	359	363	406	325	350	357	369	351	408	332	392	346	409	325	338	358	414	303	325	365
YDR041W	887	744	749	730	659	593	951	688	757	820	745	900	733	878	790	750	912	814	822	926	828	778	765	823
YDR042C	41	49	66	46	42	44	33	24	19	31	19	39	38	36	37	41	44	33	57	48	36	46	59	47
snR47	54	23	43	52	36	38	19	5	11	13	17	29	9	17	33	36	25	14	47	56	33	52	60	59
YDR043C	412	454	590	624	457	566	469	272	289	543	301	502	678	426	590	589	420	304	550	359	585	1404	1074	1297
YDR044W	1784	2178	2436	1847	1722	2158	1734	1751	1617	2011	1926	1945	2090	1474	1704	1811	1655	1791	1540	1452	1457	1423	1380	1480
YDR045C	952	941	976	986	1105	1059	910	585	559	922	692	1164	901	1008	1072	1100	1040	569	1090	979	904	1265	1427	1268
YDR046C	7130	6222	7226	7271	6426	6603	7034	5065	5692	6637	5940	6673	7357	6658	7414	7120	7645	5559	7933	6681	8484	5942	6277	7890
YDR047W	2739	2507	2679	2666	2385	2407	2999	2293	2317	2725	2544	2852	3011	2482	2773	2723	2947	2608	2628	2349	2643	2784	2983	3457
YDR048C	1	5	3	3	2	2	0	0	0	2	0	3	2	4	1	0	2	1	1	5	5	0	4	3
YDR049W	1013	738	816	808	802	844	892	721	665	792	737	846	767	799	839	847	868	762	812	915	745	789	967	953
YDR050C	79270	68084	77684	68373	73868	73326	76811	59039	58927	77507	70017	78640	84288	72469	74807	70774	73180	57925	74393	76789	71432	87417	86882	93330
YDR051C	886	766	845	819	861	765	861	660	636	768	699	896	810	741	817	771	875	718	693	769	669	965	1129	1072
YDR052C	858	769	861	821	809	823	942	666	685	907	717	980	847	845	890	888	883	747	851	959	904	760	902	838
YDR053W	9	4	4	1	3	8	0	0	0	2	3	4	1	4	4	4	1	1	5	6	2	4	6	6
YDR054C	1543	1310	1379	1545	1363	1413	1426	867	909	1292	1134	1486	1292	1354	1639	1507	1421	1172	1479	1490	1480	1725	1686	1708
YDR055W	4827	4279	4203	4531	4120	4009	4927	2939	3788	4311	3750	5256	5141	5815	6564	4755	5842	3664	7014	6767	9770	10148	6678	10054
YDR056C	1121	1080	1097	1120	980	1065	1123	815	888	1009	1032	1198	1154	962	1108	1141	1047	861	981	1101	960	1611	1648	1607
YDR057W	644	563	588	573	593	558	656	457	454	589	508	556	563	600	567	620	631	492	572	608	562	673	663	626
YDR058C	120	92	84	106	101	100	82	49	58	74	58	118	65	74	88	125	111	76	126	147	133	196	200	199
tR(UCU)D	0	0	0	0	0	0	0	0	0	0	0	0	0	0	0	0	0	0	0	0	0	0	0	0
tD(GUC)D	0	0	0	0	0	0	0	0	0	0	0	0	0	0	0	0	0	0	2	0	0	0	0	4
YDR059C	332	264	288	327	226	254	322	199	291	284	217	316	319	253	313	318	370	387	355	336	337	589	445	586
YDR060W	5556	5473	5445	5274	5189	5315	5461	4220	4746	4941	4557	6062	4571	4709	5314	5616	5204	4881	4906	4942	4458	4748	6193	5087
YDR061W	628	568	553	568	508	552	783	549	616	668	680	698	648	678	623	615	669	605	587	657	746	538	559	668
YDR062W	4029	3693	4169	3764	3403	3836	4025	2943	3597	3549	3307	4086	3721	3458	3794	3687	3700	3189	3374	3277	3511	2988	3229	3418
YDR063W	785	646	758	686	575	646	768	465	487	739	551	894	662	781	703	685	752	623	699	615	715	691	713	833
YDR064W	43205	40402	46431	36720	39390	39985	45383	38731	35680	46025	44082	44774	48124	34749	39372	38463	39837	29524	35123	29814	30588	36720	37940	38235
YDR065W	382	277	264	326	294	292	376	155	199	273	176	358	264	308	329	332	332	171	335	357	324	388	416	458
YDR066C	116	87	125	103	92	96	116	64	100	97	81	105	67	108	87	77	107	48	87	61	66	161	176	156
YDR067C	309	240	271	273	265	213	252	100	173	246	162	296	162	260	295	301	267	153	259	325	282	400	434	395
YDR068W	477	446	456	454	400	490	541	339	345	449	363	502	475	501	508	496	562	445	477	579	486	519	554	622
YDR069C	466	420	391	449	383	428	469	221	321	332	293	443	350	374	378	473	446	264	443	464	448	288	318	422
YDR070C	56	29	24	59	31	21	44	23	31	44	26	22	49	32	31	56	56	37	32	40	41	69	55	120
YDR071C	2475	2287	2221	2351	2158	2351	2440	1310	1545	2223	1873	2583	1947	2155	2109	2221	2401	1230	2211	2274	2193	2831	2952	2941
YDR072C	3303	3118	3168	3357	2826	3012	3036	1906	2109	3040	2390	2993	3137	3313	3190	3064	3237	2126	3545	2922	3486	3665	3078	3560
YDR073W	345	283	290	314	282	305	357	266	287	382	286	284	362	318	355	323	307	346	439	333	366	669	604	691
YDR074W	3266	2324	3531	4218	2588	3311	3281	2128	2755	3369	2399	3249	3834	2262	2762	3609	3360	2476	3021	2463	3609	1705	1355	2485
YDR075W	784	759	801	670	728	700	848	585	595	701	678	780	666	642	690	742	771	638	685	765	638	810	911	761
YDR076W	162	145	165	170	186	187	189	103	146	139	115	208	181	173	177	153	157	149	161	171	144	122	182	132
YDR077W	39637	36287	39237	42064	40593	41863	43797	42074	42377	43576	41580	46145	71239	61177	62527	45090	53066	75524	70699	70113	81083	109141	100527	109715
YDR078C	154	140	155	130	114	103	162	77	67	98	101	122	105	98	125	149	122	47	119	146	95	181	160	179
YDR079W	371	249	291	348	265	285	295	159	205	292	193	366	159	284	288	302	303	174	291	289	256	460	467	496
YDR079C-A	187	169	175	180	140	152	165	108	98	145	89	174	163	178	156	161	171	70	159	132	132	263	276	263
YDR080W	618	557	545	481	546	605	588	329	442	526	369	593	466	495	515	615	610	489	539	742	499	439	557	559
YDR081C	872	831	853	839	895	792	871	505	663	767	616	838	641	824	810	841	859	636	794	840	827	813	1010	927
YDR082W	323	310	301	285	272	299	364	176	279	280	210	301	270	260	319	324	365	165	300	328	282	422	487	480
YDR083W	1559	1475	1669	1582	1492	1570	1574	1239	1282	1635	1324	1645	1446	1261	1533	1539	1370	1447	1268	1370	1237	1643	1845	1551
YDR084C	550	438	567	483	454	468	588	299	341	525	353	567	352	526	503	498	540	410	555	553	565	614	536	653
YDR085C	231	180	171	218	177	210	254	177	172	279	195	240	497	329	310	238	261	168	377	333	448	385	304	396
YDR086C	2518	2108	2144	2103	1830	1935	2362	1461	1586	2310	1697	2638	2165	2128	2236	2084	2138	1724	2335	2248	2031	3363	3376	3216
YDR087C	2106	1927	2035	2147	1993	1971	1826	1631	1473	2015	1796	2152	1760	1539	1882	2318	2089	1868	1766	1707	1426	2209	2334	1933
YDR088C	392	399	359	355	410	341	341	222	217	324	324	403	348	323	333	340	395	285	347	391	345	304	346	342
tR(ACG)D	0	0	0	0	0	0	1	0	1	1	1	0	0	0	0	0	1	0	1	0	0	1	0	0
YDR089W	361	287	327	368	302	351	412	164	310	333	199	384	252	297	334	381	349	236	293	339	326	378	474	517
YDR090C	759	706	731	640	638	676	726	444	594	678	583	697	622	668	725	677	786	562	669	668	726	635	699	734
YDR091C	8852	9623	10290	8567	8943	9117	9425	6274	8162	8757	7721	9636	8282	8024	9231	8851	9232	5934	8007	8248	7600	8792	10086	9075
YDR092W	650	553	625	621	593	559	679	532	576	649	604	688	708	619	705	674	737	759	753	689	713	855	1036	1103
YDR093W	2359	2180	2343	2252	2106	2044	2465	1908	2259	2171	2081	2330	2383	2091	2101	2273	2243	1827	2182	2068	2138	1699	1782	1891
YDR094W	0	0	0	0	0	0	0	0	0	0	0	0	0	0	0	0	1	0	0	0	0	0	0	0
YDR095C	0	0	1	0	0	0	1	0	2	2	0	1	1	0	0	2	2	0	4	0	0	0	0	0
YDR096W	656	550	660	738	564	630	661	391	491	532	444	582	514	593	576	661	642	482	539	521	580	722	559	755
YDR097C	1278	1007	1083	819	832	857	1275	798	955	1079	896	1095	1034	907	1144	1166	1125	712	1132	1140	1000	748	1049	844
YDR098C	1264	1034	1195	1144	1007	1038	1261	894	982	1176	1155	1313	1002	1112	1071	1131	1205	982	1155	1096	908	1187	1273	1269
tQ(UUG)D2	0	0	0	0	0	0	0	0	0	1	0	0	0	0	0	0	0	0	0	0	0	0	0	0
YDR098C-B	2	1	3	0	2	2	1	2	2	2	6	2	3	2	0	1	1	0	2	4	3	1	2	3
YDR098C-A	0	0	0	0	0	0	0	0	0	0	0	0	0	0	0	0	0	0	0	0	0	0	0	0
YDR099W	5197	4042	4191	4467	4046	4220	5066	3276	3602	4216	3512	5082	4285	4328	4679	4281	4697	4096	4785	4601	4688	4977	5604	6009
YDR100W	725	433	565	518	505	518	602	256	410	503	352	648	408	612	588	514	590	291	706	681	642	823	808	1045
YDR101C	5771	5816	6221	5674	5829	5999	6243	4945	5537	5648	5436	6458	5331	4980	6064	5934	5799	4993	5063	5472	4442	5518	6888	5459
YDR102C	19	15	12	17	24	17	7	4	4	10	6	18	3	12	11	18	23	16	13	9	5	15	15	8
YDR103W	1135	1066	1066	1079	1002	1111	1169	686	930	952	842	1110	793	1026	1037	1080	1189	798	994	1165	1162	969	1226	1186
YDR104C	307	290	268	304	290	275	284	208	243	249	238	294	245	245	288	305	306	274	313	326	343	240	301	358
YDR105C	1254	1021	1251	1145	1039	1157	1165	872	1042	979	970	1280	1149	1058	1115	1176	1173	1126	1128	1246	1104	1126	1167	1307
YDR106W	18	13	14	9	13	19	5	7	19	13	9	25	27	24	10	23	11	14	10	14	9	32	15	15
tI(AAU)D	0	1	0	0	0	0	0	0	0	0	0	0	0	0	0	1	0	0	0	2	0	0	0	0
YDR107C	253	227	246	234	195	248	238	170	195	206	185	305	210	226	252	242	271	285	261	276	247	228	248	261
YDR108W	567	485	518	522	510	494	549	371	423	447	414	551	433	468	559	532	516	439	456	485	537	459	571	573
YDR109C	505	419	434	423	456	418	467	367	410	418	441	442	484	402	483	428	503	419	402	513	435	351	442	443
YDR110W	944	791	830	760	720	756	796	584	669	808	800	1011	730	854	856	702	886	748	781	934	726	707	1050	759
YDR111C	1195	1125	1239	1443	1142	1315	1337	1063	967	1235	1160	1015	1422	938	1127	1404	1166	1095	1177	862	915	417	431	491
YDR112W	1	0	0	0	2	1	0	0	0	1	0	2	1	2	3	3	0	0	0	0	3	1	1	1
YDR113C	371	279	345	274	281	279	317	246	268	301	270	356	329	310	344	307	336	358	316	388	268	310	417	393
YDR114C	9	0	3	2	0	1	3	8	0	4	1	3	3	2	4	3	5	3	2	4	3	0	2	3
YDR115W	965	682	734	726	679	582	888	562	620	689	665	1045	675	808	900	797	919	617	896	890	762	1046	979	984
YDR116C	754	635	608	664	566	536	857	536	721	652	624	954	732	746	796	597	834	740	782	687	768	480	474	580
YDR117C	784	707	778	715	678	689	851	504	703	670	611	753	598	635	680	675	796	500	653	689	626	754	818	856
YDR118W	301	260	274	330	244	305	266	142	195	252	180	300	194	298	254	294	266	142	271	317	300	227	333	314
YDR118W-A	0	0	0	4	1	3	0	1	0	0	2	3	0	5	0	3	0	0	0	1	0	0	0	2
YDR119W	3872	3632	4038	3643	3585	3611	3762	2890	3445	3338	3275	4035	3211	3336	3649	3679	3661	3244	3121	3207	3026	3076	3513	3506
YDR119W-A	31	12	30	8	11	9	11	7	10	15	9	18	11	12	16	20	6	9	10	9	1	102	116	143
YDR120C	2864	2614	2911	2656	2490	2848	3000	2558	2817	2675	2756	3204	2760	2241	2813	2639	2819	2846	2545	2467	2156	1842	2396	1774
YDR121W	439	300	338	385	307	408	362	339	295	361	381	383	280	282	334	333	352	326	297	327	305	553	554	517
YDR122W	706	578	669	726	583	710	777	545	594	688	561	675	799	611	645	664	762	686	696	726	750	360	399	490
YDR123C	502	521	405	359	332	338	413	452	417	446	412	464	481	493	449	368	489	442	397	368	350	300	338	334
YDR124W	64	62	58	64	67	74	53	32	31	74	39	64	65	47	48	67	60	57	57	45	54	97	57	46
YDR125C	146	120	133	190	141	143	120	65	100	140	109	132	131	133	143	171	147	121	211	144	128	187	170	200
YDR126W	268	230	254	284	206	273	269	160	207	238	223	270	302	245	274	257	246	174	319	232	233	268	250	296
YDR127W	5965	6217	6332	7299	7471	7389	6333	5501	5611	6835	6047	5891	7343	5563	6027	7741	7684	5111	7098	5651	6010	7009	7833	7432
YDR128W	1035	964	987	969	900	918	1123	749	885	940	884	945	979	846	923	963	1006	827	921	942	910	594	780	694
YDR129C	5802	5321	5549	5867	5153	5546	6073	5007	5059	5642	5089	5615	6400	5050	5170	5601	6002	5297	5495	4534	5602	5246	4840	5676
YDR130C	269	236	259	237	205	221	249	206	217	221	231	274	259	245	243	223	267	231	268	291	233	311	364	338
YDR131C	353	254	286	317	278	264	317	126	160	202	137	320	179	224	302	269	316	144	258	306	294	340	376	433
YDR132C	379	298	341	383	373	370	375	210	222	256	226	355	263	290	316	405	397	184	391	326	265	386	393	328
YDR133C	0	0	0	0	0	0	0	1	0	0	0	0	0	0	0	0	0	0	0	0	1	0	0	0
YDR134C	423	225	323	667	163	535	203	213	316	404	168	553	88	392	417	667	500	196	732	421	321	806	390	462
YDR135C	3446	3267	3433	3472	3378	3407	3589	2484	3305	3135	2723	3707	3195	3278	3598	3530	3927	2618	4121	3609	3953	2535	2898	2957
YDR136C	1	3	3	1	1	6	6	1	5	5	2	3	7	2	5	5	3	2	2	0	3	7	11	0
YDR137W	773	653	692	717	740	683	789	459	536	732	524	715	740	718	719	770	762	570	816	822	731	806	881	877
YDR138W	705	749	752	752	650	755	698	464	524	699	510	731	602	660	704	716	821	583	641	782	715	625	825	788
YDR139C	686	573	610	649	541	656	615	500	522	637	622	743	592	551	616	670	668	656	661	608	554	805	846	891
YDR140W	262	285	300	287	225	266	320	226	296	303	272	287	274	256	341	331	329	298	325	348	322	450	489	429
YDR141C	1379	1221	1287	1371	1257	1258	1479	675	1112	1270	903	1237	1125	1197	1181	1399	1411	727	1427	1422	1349	1206	1234	1309
YDR142C	511	449	470	445	478	486	485	311	389	468	403	464	418	429	518	513	523	408	475	451	443	504	523	561
YDR143C	1141	1160	1241	1276	1119	1125	1338	1168	1219	1238	1191	1191	1426	1136	1266	1136	1208	1310	1253	1060	1141	1193	1272	1301
YDR144C	3908	3589	3656	3368	3630	3580	4209	3179	3326	3720	3524	4123	3828	3705	3838	3391	4117	2849	3619	3854	3459	2014	2468	2773
YDR145W	1362	1372	1413	1456	1349	1505	1559	1205	1262	1407	1407	1480	1508	1370	1425	1488	1534	1506	1394	1447	1411	1262	1412	1465
YDR146C	866	931	1132	857	922	1041	874	676	788	835	746	996	880	832	977	944	926	775	825	1050	746	744	979	847
YDR147W	492	404	445	439	413	467	441	316	322	413	351	505	379	376	444	439	444	376	336	431	321	366	577	478
YDR148C	1968	1685	1827	1790	1599	1798	2046	1434	1748	1822	1589	2024	1843	1749	1735	1821	2112	1643	1919	1927	2054	1653	1924	2211
YDR149C	0	0	0	1	1	0	0	1	0	0	0	0	0	1	1	0	1	0	0	0	0	0	0	0
YDR150W	1227	1012	1147	1152	1115	1098	1366	943	1240	1153	998	1181	1159	1101	1188	1092	1282	1021	1258	1317	1301	836	1077	1130
YDR151C	947	805	833	959	779	786	1043	694	683	888	744	788	945	746	783	882	936	581	906	789	726	799	916	999
YDR152W	1834	1710	1774	1701	1737	1735	1893	1653	1494	1793	1859	2007	1876	1585	1843	1802	1821	1824	1755	1795	1596	2051	2350	2139
YDR153C	1187	1079	1028	1139	1099	999	1233	878	846	1172	1126	1029	1136	947	1112	1100	1165	1124	1046	1122	998	1657	1722	1639
YDR154C	5	1	1	3	5	2	11	0	2	3	5	4	0	1	3	2	1	4	5	3	5	0	3	6
YDR155C	5359	3239	3993	5656	3353	4988	4196	3573	5774	4513	4454	6368	1956	4900	5237	6146	6518	5778	6800	4683	5377	4602	3345	5342
YDR156W	772	652	756	699	619	625	747	834	869	799	775	863	794	696	719	629	717	1029	660	847	602	719	740	716
YDR157W	1	1	1	2	3	1	1	2	0	1	0	1	5	1	4	0	0	0	0	3	0	2	1	2
YDR158W	11748	12050	12875	11224	11686	11855	11872	13177	11604	13195	12752	12431	14250	11878	12828	11582	12991	10043	10812	9086	9804	15134	16895	16564
YDR159W	882	806	846	843	762	818	787	529	625	720	592	920	767	739	803	839	867	539	857	933	865	724	772	806
YDR160W	848	835	810	821	749	766	863	662	726	760	681	847	737	724	800	796	838	611	796	872	893	636	702	731
YDR161W	2022	2137	2246	2222	2125	2269	2152	2016	1871	2271	2166	2265	2055	1727	1948	2024	2015	2231	1839	1931	1500	5	6	2
YDR162C	348	342	395	360	382	355	408	335	265	366	338	433	354	397	408	357	384	469	426	437	361	566	544	621
YDR163W	227	209	194	202	185	219	230	142	182	200	176	194	225	203	223	191	214	229	216	265	231	296	329	352
YDR164C	1037	998	1027	987	890	917	1094	693	908	973	806	1162	905	908	967	1037	1067	783	1116	1038	1028	769	891	874
YDR165W	2233	2297	2214	2182	2013	2214	2056	1115	1733	1854	1443	2585	1329	1813	2070	2348	2082	1363	2028	1989	1683	2203	2579	2292
YDR166C	964	784	814	837	773	876	836	431	589	701	507	891	640	699	733	803	743	532	780	888	828	645	858	730
YDR167W	625	603	626	616	630	585	747	684	631	581	679	674	708	643	595	722	656	738	650	633	706	896	925	861
YDR168W	1982	1717	1758	1969	1862	1850	1849	928	1173	1584	1268	1925	1574	1769	1809	1919	1959	1224	2005	1943	2000	1873	1962	2102
YDR169C	730	542	640	649	550	587	668	488	537	699	577	690	682	580	642	628	747	710	662	612	680	475	492	590
YDR169C-A	8	5	9	8	1	17	10	8	5	11	3	16	7	4	7	10	7	3	12	6	3	3	4	5
YDR170C	2794	2644	2680	2801	2356	2659	3002	1830	2478	2754	2085	2773	2515	2403	2697	2740	2682	1859	2529	2725	2556	1963	2298	2214
tQ(UUG)D3	0	0	0	0	0	0	0	0	0	0	0	0	0	0	0	1	0	0	0	1	0	0	0	2
YDR170W-A	227	179	191	203	204	200	196	192	217	203	201	216	175	150	184	195	220	161	162	196	192	192	229	199
YDR171W	1016	547	1042	1497	643	906	1045	560	754	1045	748	889	1350	555	799	1157	836	869	746	449	815	633	402	979
YDR172W	7463	7001	7053	7103	7271	7151	7889	6835	7714	7027	7320	7329	7345	6404	7069	7301	7345	8004	6735	8035	6520	6393	7852	7010
YDR173C	218	192	207	172	169	199	227	128	156	196	165	223	221	213	218	208	186	127	201	183	182	206	257	300
YDR174W	3565	3160	3569	3209	3288	3478	3851	3458	3613	3567	3559	3945	3751	3203	3690	3098	3717	3458	3421	3937	3271	3992	4114	4313
YDR175C	980	770	826	754	765	630	1099	749	842	821	751	1115	875	925	919	839	1078	938	870	1022	893	500	596	635
YDR176W	622	474	565	583	543	506	581	563	517	569	500	578	610	520	613	609	648	527	567	578	542	394	462	597
YDR177W	979	929	899	988	865	917	1034	830	877	967	981	1056	1104	1007	1037	889	1133	1075	1053	1012	1072	1106	1247	1209
YDR178W	1470	1210	1315	1266	1129	1161	1684	1056	1463	1274	1086	1568	1217	1374	1342	1221	1738	1766	1402	1331	1670	1236	1242	1811
YDR179C	77	74	71	73	60	67	44	13	17	35	22	85	16	50	79	70	50	9	63	81	57	174	236	191
YDR179W-A	356	298	322	302	206	286	198	106	173	204	148	410	147	321	326	345	275	107	370	382	277	401	427	407
YDR180W	520	482	566	571	467	517	549	213	334	432	270	528	299	437	545	519	483	301	610	649	554	373	517	546
YDR181C	473	405	360	392	419	431	414	317	239	413	297	458	399	461	381	406	438	348	465	436	423	452	479	423
YDR182W	1127	991	1129	1061	1057	1102	1205	790	1027	1034	873	1155	1081	1064	1045	1082	1194	944	1074	1174	1096	857	971	1046
YDR182W-A	3	1	3	5	1	3	2	4	0	7	3	1	2	2	5	2	1	5	3	0	1	8	2	2
YDR183W	218	206	226	231	224	197	300	154	135	192	198	279	189	196	278	263	277	146	208	268	240	351	328	307
YDR183C-A	0	0	0	3	1	1	1	0	1	0	2	1	0	0	0	1	0	0	1	0	0	1	1	1
YDR184C	883	804	765	748	705	763	953	596	793	805	715	974	761	851	929	786	903	523	889	919	699	1121	1189	1008
YDR185C	149	120	153	153	123	112	148	83	99	156	139	136	226	129	150	172	108	159	155	100	114	193	115	131
YDR186C	1483	1423	1512	1494	1341	1277	1483	1346	1378	1381	1312	1580	1492	1364	1497	1367	1541	1541	1400	1616	1648	1677	1988	2106
YDR187C	0	1	4	1	1	0	0	0	1	1	1	1	0	5	2	1	1	0	1	0	4	4	1	0
YDR188W	5231	5075	5449	5601	5222	5157	6050	5704	6175	5711	5722	5661	5982	4781	5521	5220	5612	5602	5532	5672	5430	3788	4358	4358
YDR189W	1579	1518	1583	1417	1389	1461	1701	1278	1357	1525	1364	1871	1561	1340	1546	1546	1695	1237	1426	1442	1498	1162	1332	1342
YDR190C	3116	3041	3162	3233	2939	3019	3320	2954	2903	3188	3015	3465	3087	2771	3240	3267	3183	3151	3035	3231	2873	3145	3626	3425
YDR191W	128	147	163	133	124	130	155	125	141	122	135	158	157	138	127	129	162	122	145	134	146	184	182	194
YDR192C	464	424	399	397	410	447	448	498	542	461	420	497	421	423	463	402	491	563	433	426	443	323	334	345
YDR193W	1	0	0	0	0	0	1	0	0	2	0	0	2	2	1	2	0	1	0	0	2	0	0	2
YDR194C	2969	2538	2458	2693	2715	2390	3073	1911	2502	2431	2191	3535	2404	2674	2972	2661	3157	2194	2744	2989	2836	2160	2644	2454
YDR194W-A	0	0	0	2	2	2	1	0	3	1	3	0	1	0	0	1	0	1	0	0	0	2	1	1
YDR195W	535	461	550	536	482	551	466	385	407	451	450	517	502	458	534	538	574	434	538	513	491	388	480	453
YDR196C	411	398	456	499	388	409	474	371	399	422	349	420	472	391	380	481	516	378	552	407	431	552	521	604
YDR197W	507	480	428	441	417	339	536	314	322	408	348	459	386	365	431	458	473	362	449	452	403	470	496	541
YDR198C	597	567	546	584	554	532	509	383	410	531	486	639	485	485	604	554	538	539	603	618	529	607	812	632
YDR199W	0	0	0	0	0	0	0	0	0	0	0	0	0	0	0	2	0	0	0	0	0	1	0	1
YDR200C	420	380	386	387	333	386	431	274	300	363	270	401	359	345	432	383	467	345	404	394	373	313	329	320
YDR201W	182	149	174	156	146	162	203	153	172	216	178	200	218	176	172	202	228	242	201	216	199	172	179	214
YDR202C	520	443	477	448	394	405	570	301	366	479	406	451	490	355	421	515	538	329	517	456	508	496	462	552
YDR203W	0	1	1	1	0	2	3	1	0	2	3	2	0	2	3	0	6	0	5	0	2	3	0	0
YDR204W	370	237	237	311	271	246	334	234	295	305	261	336	311	281	275	363	341	293	368	319	303	300	321	399
YDR205W	797	738	794	762	704	747	807	490	703	647	651	813	617	754	830	782	812	553	849	779	734	700	704	707
YDR206W	2277	2188	2299	2504	2049	2233	2035	1448	1728	1952	1590	2340	1678	1942	2252	2248	2095	1509	2207	2321	2205	2251	2779	2299
YDR207C	615	548	590	587	627	569	680	631	667	587	612	584	665	519	654	548	573	714	540	538	534	438	466	441
YDR208W	1316	1199	1303	1243	1119	1185	1359	992	1262	1175	1029	1316	1198	1264	1325	1244	1351	1170	1201	1355	1259	1118	1328	1345
YDR209C	0	1	1	0	0	0	0	0	0	0	0	0	0	0	1	0	1	0	0	0	0	2	0	0
YDR210W	1970	1759	1775	1702	1927	1662	1733	1435	1272	1738	1549	2062	1626	1777	1810	1695	2006	2134	2077	1643	1841	1950	2059	2457
YDR210W-B	97	124	92	120	127	101	124	86	99	101	82	94	130	118	107	100	113	99	114	143	135	72	125	120
YDR210W-A	0	0	0	0	0	0	0	0	0	0	0	0	0	0	0	0	0	0	0	0	0	0	0	0
YDR210C-D	408	399	367	345	402	355	400	255	313	397	356	398	432	371	398	355	365	269	374	334	444	370	523	497
YDR210C-C	0	0	0	0	0	0	0	0	0	0	0	0	0	0	0	0	0	0	0	0	0	0	0	0
tI(UAU)D	0	0	0	3	2	2	4	0	0	0	0	2	2	2	0	2	0	0	1	0	1	3	3	5
YDR211W	2712	2652	2793	2595	2649	2616	2865	1939	2226	2675	2256	2841	2419	2498	2708	2748	2794	2041	2511	2650	2410	2626	3157	2918
YDR212W	5439	5208	5528	5411	5448	5595	6087	4150	5216	5469	4592	5856	5253	5175	5542	5506	6244	4086	5798	5514	5668	5014	5708	5691
YDR213W	366	365	348	401	310	393	440	298	362	420	340	360	376	240	384	418	323	318	382	306	389	287	254	281
YDR214W	2419	1234	1168	1525	1385	1079	2555	1343	1802	1398	1257	2056	1420	2012	1648	1408	2674	1998	1997	1948	2852	2329	2937	4430
YDR215C	1	2	3	1	0	0	0	1	0	1	0	5	4	1	0	0	1	1	2	0	2	1	0	0
YDR216W	366	246	229	352	321	220	400	166	222	261	217	211	215	318	184	287	388	215	353	403	657	480	430	699
YDR217C	978	801	798	828	833	794	936	670	778	714	772	853	759	825	857	897	944	675	870	974	873	512	806	683
YDR218C	8	12	4	7	4	10	8	4	7	11	4	17	4	4	9	9	4	7	5	8	12	11	12	10
YDR219C	394	297	293	280	293	318	316	179	248	396	239	400	268	289	302	374	354	258	327	352	306	465	435	406
YDR220C	10	2	2	6	3	11	2	3	3	12	1	6	1	5	5	7	11	0	8	10	7	3	7	5
YDR221W	813	760	778	723	752	775	870	558	774	783	719	826	612	623	765	779	837	652	731	661	674	592	730	729
YDR222W	1200	949	970	1172	1056	950	1176	580	773	1006	782	1125	973	1059	1195	1147	1296	915	1237	966	1637	2715	2669	3567
YDR223W	37	39	45	30	42	35	50	30	21	28	26	38	29	14	38	65	40	17	36	32	45	41	28	44
YDR224C	9637	7865	8858	8543	7522	8633	10164	7215	7451	9590	7881	10221	10644	8446	10175	8785	9604	9044	9542	9018	8757	13523	15244	13804
YDR225W	11334	9717	10680	10221	9922	10615	12152	9969	9449	10749	10077	11521	12680	10222	11484	10028	11337	11066	10962	8920	10422	16262	16832	16928
YDR226W	9143	8110	8521	8170	7787	8094	9516	8313	8290	9229	8916	9256	9388	7770	8115	8474	9418	8494	8117	8099	7784	7550	8272	8640
YDR227W	775	725	708	698	698	747	850	548	667	691	611	848	756	742	805	819	857	668	795	817	695	639	861	821
YDR228C	582	586	631	535	520	637	660	386	471	535	436	596	546	498	624	605	603	348	560	560	492	498	519	504
YDR229W	482	390	435	451	437	460	538	365	430	436	452	489	524	418	490	447	496	499	504	551	509	421	426	417
YDR230W	5	6	7	5	0	8	11	12	3	8	4	3	8	5	1	4	3	5	0	2	4	1	2	4
YDR231C	185	116	105	159	107	113	172	145	120	167	159	179	154	151	143	128	218	146	147	172	170	174	250	266
YDR232W	3819	3670	3759	4042	3392	3564	4309	3758	4025	4196	3815	3745	4170	3416	3698	3597	3665	3819	3748	3471	3635	3336	3413	3506
YDR233C	13473	13928	14461	12942	12883	13114	14500	11475	12082	13992	12889	14527	14914	13542	14883	12803	14627	12016	12605	11308	12774	13461	13313	14355
YDR234W	3843	3883	4713	4321	4140	4680	4080	4089	4347	4742	4305	4312	4791	3785	4254	4544	4393	4594	4409	3669	3572	3890	4489	4169
YDR235W	804	620	689	858	702	677	624	297	349	561	332	694	461	630	663	789	626	299	696	695	675	961	928	965
YDR236C	370	280	328	366	331	342	389	323	272	395	325	361	338	340	337	320	385	359	347	375	337	350	448	406
YDR237W	1099	854	798	787	816	792	1158	723	931	930	866	1312	768	944	964	946	1075	947	948	1021	1004	614	634	829
YDR238C	4457	4033	4159	4063	3719	3940	4859	3295	4133	4304	3599	4499	3960	3588	3914	4162	4344	3093	3964	4147	3739	3051	3668	3575
YDR239C	592	517	606	580	525	571	620	534	550	576	577	581	560	556	604	578	641	528	593	560	512	484	518	474
YDR240C	387	359	377	388	371	398	401	226	278	351	268	410	287	360	407	440	393	241	414	394	360	408	436	397
YDR241W	119	87	103	147	128	124	128	66	79	97	56	134	99	119	116	156	132	108	84	111	109	191	261	199
tY(GUA)D	1	6	4	7	3	15	2	3	1	2	3	3	0	3	6	4	5	1	3	4	2	1	0	4
YDR242W	302	233	253	307	221	265	280	177	225	318	173	300	329	242	330	371	358	246	484	291	375	390	282	369
YDR243C	425	387	445	403	421	430	523	359	399	412	402	506	486	439	491	420	518	451	448	452	382	454	511	464
YDR244W	530	498	504	515	541	487	541	461	400	459	491	569	556	495	511	447	520	406	479	568	468	482	642	573
YDR245W	2775	2390	2826	2518	2458	2601	2689	2108	2172	2455	2319	2923	2363	2474	2752	2598	2556	2478	2603	2641	2297	2586	2909	2780
YDR246W	409	326	378	357	320	381	473	297	354	391	301	370	442	337	439	411	427	467	398	429	409	497	479	494
YDR246W-A	25	13	24	21	16	21	21	28	21	17	24	20	26	23	27	16	24	18	48	22	31	25	12	23
YDR247W	711	645	721	892	608	700	842	573	568	766	576	634	933	626	770	748	823	585	798	667	990	1125	1061	1339
YDR248C	302	194	213	307	220	244	327	204	260	285	225	315	231	238	302	235	331	264	312	314	367	280	373	457
YDR249C	514	446	365	482	321	353	336	176	206	364	212	473	307	360	397	428	349	211	559	377	492	462	373	429
YDR250C	9	10	11	9	2	7	3	5	3	6	0	6	6	4	4	6	1	1	9	5	1	6	3	4
YDR251W	1674	1343	1567	1586	1311	1390	1666	984	1156	1620	1132	1589	1449	1399	1525	1717	1743	1122	1866	1524	1855	1156	980	1421
YDR252W	258	237	293	264	236	200	296	183	218	1	2	0	293	257	300	272	311	200	1	1	2	288	283	290
YDR253C	37	21	39	20	20	15	33	16	13	66	25	57	27	33	16	15	50	24	92	74	66	37	46	51
YDR254W	182	164	154	207	224	157	192	109	100	157	121	187	137	157	192	215	180	122	216	172	155	168	221	212
YDR255C	159	180	135	173	139	125	155	91	131	145	96	146	162	155	181	166	162	107	195	195	195	166	104	144
YDR256C	89	99	80	91	67	91	71	75	63	94	76	80	137	68	87	115	88	90	91	99	70	93	94	121
YDR257C	1068	958	980	988	976	934	1005	684	833	933	773	999	895	973	1029	1000	1063	757	947	1115	1033	1435	1609	1442
YDR258C	1279	657	659	1011	780	649	1377	543	816	948	644	966	1054	992	883	848	1329	635	1157	1079	1540	582	587	1375
YDR259C	85	70	61	92	81	79	76	83	32	55	43	74	64	113	92	77	104	55	81	122	146	171	179	211
YDR260C	345	323	322	326	352	282	395	377	309	371	352	361	409	337	426	287	358	374	384	312	304	378	437	410
YDR261C	1232	898	979	1102	869	982	1278	780	1029	1223	879	1208	1585	1157	1252	1080	1089	1004	1322	939	1348	1005	856	1146
tS(AGA)D2	0	1	1	0	0	0	0	0	0	0	0	1	0	1	0	1	0	0	1	1	2	3	0	1
YDR261W-A	0	0	0	0	0	0	0	0	0	0	0	0	0	0	0	0	0	0	0	0	0	0	0	0
YDR261W-B	355	300	659	306	247	287	327	165	187	271	198	295	277	283	367	272	262	352	273	255	394	655	204	816
YDR261C-D	227	264	253	241	195	227	174	75	98	185	102	190	185	184	259	230	168	52	160	186	216	208	200	194
YDR261C-C	0	0	0	0	0	0	0	0	0	0	0	0	0	0	0	0	0	0	0	0	0	0	0	0
tG(GCC)D2	21	28	24	15	17	11	9	15	12	2	12	19	16	22	24	17	15	7	17	12	9	43	49	40
YDR262W	829	774	778	852	700	730	846	563	589	766	691	771	701	674	746	840	756	548	691	698	655	880	899	990
YDR263C	141	99	140	131	113	115	146	67	85	135	94	143	121	107	119	159	133	82	154	182	109	77	112	93
YDR264C	2899	2448	2494	2594	2430	2465	3205	1957	2817	2599	2185	2759	2336	2558	2510	2637	2892	2421	2633	2745	2595	1760	2303	2276
YDR265W	329	256	294	309	291	297	310	223	229	275	225	330	263	291	287	354	342	250	360	330	316	266	325	321
YDR266C	1415	1337	1337	1365	1214	1303	1462	1014	1229	1283	1037	1433	1278	1128	1351	1299	1353	1299	1294	1186	1248	999	1283	1274
YDR267C	1134	1137	1218	1087	980	1067	1153	844	884	1025	950	1097	1149	919	1189	1082	1025	1033	1166	1138	1068	1241	1349	1273
YDR268W	281	248	258	269	271	246	346	201	276	316	189	328	203	252	294	305	312	223	275	272	259	250	279	266
YDR269C	1	1	2	0	3	0	4	0	0	2	1	4	0	1	3	2	2	0	1	2	1	2	1	0
YDR270W	589	468	477	495	516	547	681	378	545	524	357	567	477	581	510	556	686	531	630	945	584	192	340	337
YDR271C	5	15	10	5	7	2	12	3	2	9	4	5	7	9	5	4	4	2	4	8	6	7	5	3
YDR272W	970	723	755	833	744	790	928	643	739	843	733	796	835	744	804	811	829	728	808	770	773	889	887	948
YDR273W	100	61	69	95	60	86	77	55	43	62	52	59	109	30	67	80	81	33	62	66	66	62	54	79
YDR274C	1	0	0	0	0	0	0	0	0	1	0	0	0	2	1	0	0	0	3	2	3	1	0	3
YDR275W	384	345	398	339	346	382	362	265	257	326	330	353	370	341	359	334	313	263	302	327	316	354	454	493
YDR276C	4670	3890	4527	4547	3291	4446	4496	2781	3603	4352	3241	5244	3210	4373	4823	4978	4791	4962	5080	4316	4261	7161	5467	6583
YDR277C	210	168	160	227	179	198	164	161	130	190	206	154	163	210	125	167	198	108	151	168	145	208	148	186
YDR278C	0	0	0	1	0	1	0	0	0	0	0	0	0	0	0	0	0	0	0	0	0	0	0	0
tE(CUC)D	0	0	0	0	0	0	0	0	0	0	0	0	0	0	0	0	0	0	0	0	0	0	0	0
YDR279W	497	471	497	438	382	442	544	269	366	474	342	534	457	399	526	486	543	337	400	480	379	427	541	470
YDR280W	1209	1162	1202	1135	1164	1222	1169	859	859	1091	1044	1226	1102	1061	1171	1220	1262	872	1213	1177	1074	1569	1672	1509
YDR281C	36	28	20	29	20	24	35	27	11	11	29	18	21	9	10	26	26	16	21	11	24	13	12	19
YDR282C	278	237	232	241	237	220	260	195	246	200	197	271	234	205	254	265	278	243	285	282	280	222	258	306
YDR283C	674	641	660	711	649	675	734	486	537	673	479	776	598	581	609	728	728	546	668	656	678	551	617	619
YDR284C	1316	1101	1154	1000	1005	1026	1153	721	809	1049	831	1073	945	1058	1158	994	1039	708	1120	1034	1062	1403	1455	1690
YDR285W	238	206	220	192	233	243	244	137	147	163	133	226	232	239	254	223	253	150	272	251	227	286	317	288
YDR286C	141	112	98	126	105	85	115	53	74	95	77	143	111	153	145	139	171	59	151	132	122	126	120	111
YDR287W	283	255	268	270	258	253	331	162	232	233	259	352	250	223	247	275	331	211	324	284	256	331	245	339
YDR288W	383	374	379	446	328	377	355	284	270	397	316	407	364	426	466	430	434	259	376	397	368	431	554	483
YDR289C	455	400	459	491	473	459	417	291	316	407	418	483	393	446	485	481	497	400	430	470	435	597	642	647
YDR290W	0	0	0	0	2	0	0	0	0	0	0	0	0	0	0	0	0	0	0	1	0	0	0	0
YDR291W	759	720	615	689	633	580	662	459	600	657	525	672	628	643	622	758	681	532	711	768	700	596	698	595
YDR292C	2472	2247	2385	2313	2213	2347	2338	1577	1603	2207	1827	2487	1930	1946	2301	2211	2284	1712	2093	1974	1918	2349	2591	2401
YDR293C	3931	3521	3710	4272	3497	3726	4116	2988	3210	3671	3425	3497	4972	4067	4088	4073	4198	3401	4895	3966	5315	4322	3030	4356
YDR294C	2012	1643	1867	1885	1719	1789	2038	1446	1620	1780	1495	1895	1993	1779	1841	1878	2012	1869	1946	1898	2230	2212	2083	2419
YDR295C	444	418	438	444	387	427	535	259	339	415	330	471	465	505	437	490	515	339	512	469	567	487	533	534
YDR296W	780	678	579	673	681	570	833	670	706	817	735	898	793	718	844	654	749	977	789	763	704	526	633	709
YDR297W	2891	2955	3025	2904	2486	2810	2867	2521	2494	3056	2734	2911	3374	2548	3021	2705	2702	2319	2781	2573	2843	3560	3231	3426
YDR298C	4703	3918	4532	4030	3952	3997	4962	3032	4077	4267	3683	5102	4012	4634	4407	4014	4835	3289	4370	4562	4519	5258	5921	5971
YDR299W	1926	1607	1707	1769	1750	1743	1827	1364	1520	1566	1571	2122	1399	1635	1772	1752	1900	1656	1544	2130	1527	1706	2610	2055
YDR300C	1891	1692	1706	1750	1549	1684	1774	1285	1543	1746	1459	1802	1492	1510	1718	1768	1814	1443	1526	1745	1524	1375	1419	1393
YDR301W	895	879	832	806	830	816	870	674	720	804	698	848	831	686	793	859	876	582	861	838	713	483	595	528
YDR302W	539	351	459	420	430	401	434	293	364	432	355	540	349	440	510	422	431	453	435	431	416	483	444	598
YDR303C	1159	927	1044	1148	906	1022	838	588	741	735	665	982	627	787	915	873	853	599	907	1129	949	814	1029	917
YDR304C	2886	2053	2643	2622	2394	2455	2948	2239	2371	2660	2276	2951	2444	2253	2617	2539	2774	3027	2649	2458	2697	2583	2860	3246
YDR305C	287	253	249	251	233	259	276	153	167	299	166	297	247	250	317	226	248	186	253	270	264	278	356	308
YDR306C	525	461	474	431	434	452	433	272	339	402	313	489	347	448	474	500	473	367	471	527	477	431	461	481
tV(CAC)D	0	0	3	0	0	0	0	0	1	0	0	0	0	0	0	4	0	0	0	0	0	0	3	0
YDR307W	792	613	730	665	662	722	644	322	444	523	409	728	445	637	733	721	746	493	672	789	769	443	542	668
YDR308C	603	533	584	529	484	479	554	346	377	523	370	560	512	504	496	567	493	420	575	694	465	1065	1041	905
YDR309C	1539	1466	1765	1398	1336	1350	1739	1451	1671	1597	1426	1583	1614	1465	1572	1364	1507	1387	1312	1546	1241	2385	2667	2461
YDR310C	1347	1309	1248	1285	1316	1349	1460	1217	1383	1245	1189	1428	1291	1142	1406	1323	1448	1452	1317	1304	1380	795	1044	1049
YDR311W	635	617	617	654	602	608	681	454	530	636	568	617	601	492	586	533	697	578	551	562	605	592	672	634
YDR312W	1128	1094	1014	1000	1069	971	1190	735	859	845	880	1214	913	934	1132	1156	1043	950	1067	942	910	844	968	765
YDR313C	217	185	208	210	210	167	191	172	185	239	207	274	232	225	206	212	230	221	201	221	237	199	212	268
YDR314C	250	251	215	235	207	253	270	142	206	225	147	272	221	215	266	285	273	153	311	276	307	236	317	282
YDR315C	125	91	94	104	105	102	97	61	75	95	61	94	86	107	117	84	108	85	108	114	120	135	107	150
YDR316W	610	553	465	514	550	445	655	319	403	520	365	740	457	510	529	535	596	387	541	595	602	496	511	503
tF(GAA)D	0	0	1	0	0	0	0	0	0	0	2	0	0	0	0	1	0	0	0	2	0	0	1	0
YDR316W-A	0	0	0	0	0	0	0	0	0	0	0	0	0	0	0	0	0	0	0	0	0	0	0	0
YDR316W-B	3	2	2	0	0	4	0	1	1	0	2	3	2	3	2	1	3	2	0	2	3	0	2	1
YDR317W	81	55	63	97	70	79	92	28	62	78	39	81	25	36	86	65	46	56	72	63	55	27	36	80
YDR318W	230	165	220	184	175	169	197	108	134	160	147	185	195	182	179	189	178	143	198	202	170	386	400	342
YDR319C	582	418	498	631	463	541	454	182	272	384	232	550	365	386	546	508	398	338	607	502	560	818	653	760
YDR320C	872	689	759	791	676	686	823	603	719	731	770	819	708	722	755	786	828	722	733	786	738	511	580	586
YDR320C-A	112	90	137	119	82	108	147	85	125	116	72	194	71	162	157	151	141	145	149	178	133	171	169	188
YDR320W-B	37	33	37	35	36	18	40	11	29	20	22	33	24	44	42	30	26	21	26	24	22	22	29	21
YDR321W	5289	5750	5963	5426	5297	5511	5311	5010	5402	5391	5547	5385	5643	4623	5137	5166	5317	4025	4531	4319	4248	3873	4068	3923
YDR322W	1398	1102	1001	1003	1028	922	1415	789	1126	1048	971	1541	1056	1185	1294	1098	1421	833	1226	1407	1185	830	920	942
YDR322C-A	950	758	834	729	765	791	990	613	898	856	661	1014	771	891	892	823	1011	864	858	996	890	978	1146	1260
YDR323C	232	190	153	171	165	173	187	109	146	172	134	233	138	164	184	196	158	141	186	215	147	231	278	290
YDR324C	4808	4621	4496	4284	4210	4437	4708	3131	3763	3914	3617	4668	3851	3927	4310	4635	4697	3390	3884	3945	3630	3741	4948	3975
YDR325W	704	605	564	615	525	589	596	417	451	556	472	641	508	586	620	612	672	490	581	780	572	427	634	567
YDR326C	1582	1621	1576	1483	1507	1524	1623	1010	1398	1333	1090	1617	1087	1408	1453	1418	1563	989	1423	1617	1509	1010	1364	1356
YDR327W	0	1	0	0	1	3	0	3	0	0	1	2	3	0	0	1	0	0	0	0	0	1	0	4
YDR328C	1617	1288	1554	1585	1344	1428	1623	1551	1511	1704	1535	1757	1688	1389	1734	1467	1687	1889	1505	1586	1577	1327	1502	1541
YDR329C	776	554	735	782	643	744	779	604	594	791	637	801	906	659	700	774	832	610	789	801	725	748	808	813
YDR330W	493	470	441	513	457	428	554	429	382	497	387	499	500	425	512	501	556	563	589	508	581	378	454	470
YDR331W	1045	906	972	937	889	950	1079	801	895	1033	832	1149	1032	975	1025	1024	1008	647	1003	942	979	945	984	1001
YDR332W	368	349	339	407	344	391	420	234	296	344	293	436	411	359	368	430	441	308	414	397	360	370	424	487
YDR333C	1197	1105	1167	1202	1175	1201	1172	771	987	1062	996	1209	1004	1001	1003	1225	1140	907	1028	1044	939	967	1188	1102
YDR334W	1106	969	861	1083	991	899	1214	743	965	875	890	1052	947	1132	942	1004	1292	894	1136	1294	1281	766	964	1019
YDR335W	1489	1272	1401	1519	1328	1438	1499	847	1210	1369	1050	1483	1249	1279	1371	1509	1596	1038	1464	1529	1680	1123	1342	1330
YDR336W	447	383	355	371	362	330	410	253	238	369	312	378	361	337	308	404	365	251	344	360	387	598	604	579
YDR337W	1120	861	731	807	820	668	1130	693	950	836	831	1069	772	1022	962	881	1063	1118	951	986	1009	696	687	810
YDR338C	588	568	579	548	537	575	611	430	562	588	530	549	531	473	602	566	608	541	560	529	550	405	447	513
YDR339C	1221	1176	1195	1203	1042	1169	1263	970	959	1225	951	1358	1046	1061	1231	1196	1294	1030	1083	1353	978	1610	1844	1499
tX(XXX)D	1	0	1	0	0	5	0	0	0	0	0	0	0	2	3	0	1	0	0	0	0	1	4	3
YDR340W	4	0	1	2	0	1	1	0	0	0	0	2	3	4	2	0	2	1	2	1	1	17	18	3
YDR341C	8297	8705	9474	8498	8191	9221	9000	7576	8141	8948	8114	8560	9204	7366	8578	8811	8608	6776	7895	7202	7000	7917	9008	8066
YDR342C	60	53	75	79	40	64	49	36	36	50	46	64	27	51	38	67	54	43	67	96	61	68	33	82
YDR343C	33	24	49	31	33	14	30	33	29	30	16	26	16	25	29	26	46	28	42	16	26	28	11	47
YDR344C	45	60	42	38	26	57	44	31	42	32	34	33	47	39	54	51	25	39	81	51	63	39	26	30
YDR345C	29282	29091	30264	31440	29212	29985	28513	25789	21233	30395	28682	28194	31741	29556	25625	28074	31115	22176	29216	24650	27867	28490	26422	28895
YDR346C	4866	4773	5221	4619	4659	4921	5118	4176	4461	4764	4497	5106	5168	4250	4884	4947	5195	4652	4613	4367	4267	3741	4146	3640
YDR347W	1598	1388	1263	1381	1286	1243	1720	1230	1655	1365	1548	1851	1458	1451	1770	1465	1829	1500	1463	1496	1636	888	895	1072
YDR348C	1591	1456	1574	1579	1434	1420	1527	1292	1179	1457	1314	1714	1625	1522	1810	1625	1610	1630	1542	1681	1628	1156	1291	1364
YDR349C	2554	2651	2751	2512	2558	2639	2826	2421	2783	2702	2560	2771	3061	2388	2929	2683	2882	3065	2876	2469	2738	2424	2530	2605
tM(CAU)D	1	2	0	0	0	0	1	0	0	0	0	0	0	0	0	0	0	0	1	0	0	0	1	0
YDR350C	688	645	666	695	615	616	686	413	507	574	572	717	624	643	770	710	720	464	824	827	825	1051	1111	1120
YDR351W	1003	950	931	966	945	974	1001	612	821	818	730	1110	824	966	1073	1019	1012	763	1034	1283	1084	1189	1465	1269
YDR352W	1441	1288	1455	1384	1199	1248	1308	850	968	1267	988	1436	1086	1300	1410	1367	1272	850	1283	1257	1188	1360	1473	1320
YDR353W	5968	5385	5766	6175	5398	5953	7087	6323	6661	6223	6440	6139	6776	5369	5828	5607	6528	7265	5678	5128	5645	4487	4673	5040
YDR354W	2602	2356	2739	2306	2414	2534	2594	2175	2101	2660	2351	2560	2544	2474	2449	2498	2724	2140	2196	2116	2195	2578	3037	2913
YDR354C-A	1	0	4	0	0	0	5	0	0	0	0	0	0	0	1	0	0	1	0	3	2	0	1	2
YDR355C	0	0	0	0	0	0	1	0	0	0	0	0	0	0	0	0	0	0	1	0	0	0	0	0
YDR356W	548	378	416	472	439	437	483	300	359	469	346	442	426	438	492	471	445	312	455	533	412	380	474	407
YDR357C	279	222	226	254	236	238	257	108	159	264	137	285	183	221	244	214	270	169	290	171	301	311	281	394
YDR358W	340	253	239	269	277	292	350	172	239	297	269	318	342	310	317	344	337	259	312	335	395	267	289	358
YDR359C	732	625	563	725	577	632	833	580	610	697	618	626	664	538	645	690	707	632	699	669	708	407	505	524
YDR360W	0	0	3	2	0	6	2	0	1	0	0	1	1	3	1	1	6	0	0	1	1	0	0	0
YDR361C	2395	2393	2294	2382	2322	2328	2404	1819	1732	2251	2163	2559	1972	1768	1993	2209	2286	1790	1723	1932	1545	2449	2917	2254
YDR362C	546	546	477	549	506	510	584	389	490	490	494	505	525	532	495	482	638	469	472	533	519	439	505	538
YDR363W	551	445	476	493	441	445	564	399	380	475	394	530	433	442	555	482	454	447	510	532	490	528	530	474
tK(CUU)D1	0	2	1	0	0	4	0	1	1	0	0	0	0	0	0	0	3	1	0	0	0	0	0	0
YDR363W-A	595	443	408	593	445	502	660	377	491	513	405	587	471	556	609	547	706	713	639	677	652	892	925	980
YDR364C	745	661	644	609	739	635	725	531	630	628	554	703	589	732	674	702	826	589	658	680	629	712	884	799
YDR365C	3156	3193	3233	2964	3004	3090	3244	2759	2902	3026	3041	3289	3082	2670	3078	3333	2968	3284	2676	2908	2399	2632	3084	2318
YDR365W-B	20	13	17	15	11	15	28	13	21	20	15	15	28	21	23	21	21	22	17	22	17	16	16	11
YDR365W-A	0	0	0	0	0	0	0	0	0	0	0	0	0	0	0	0	0	0	0	0	0	0	0	0
YDR366C	0	2	3	2	0	1	0	1	0	1	0	3	1	0	0	0	3	0	5	1	1	2	0	0
YDR367W	1433	1358	1533	1306	1281	1322	1425	541	918	1266	808	1591	795	1269	1411	1365	1528	477	1250	1229	1165	1388	1570	1667
YDR368W	1346	869	1114	1037	1021	1081	1376	844	1155	1139	992	1392	1077	1268	1379	1141	1262	1224	1425	1427	1497	1251	1307	1658
YDR369C	305	261	269	255	319	288	312	183	211	298	207	312	274	287	325	335	327	216	356	320	316	268	289	311
YDR370C	585	565	581	656	622	613	653	355	444	581	415	629	509	550	583	598	621	360	575	571	544	591	738	728
YDR371W	392	340	370	397	312	394	358	219	237	350	311	432	264	321	303	384	334	275	352	349	339	293	388	380
YDR371C-A	0	0	2	0	0	0	0	1	5	4	0	0	1	2	2	0	0	1	3	1	1	1	0	1
YDR372C	2417	2063	2110	2238	2097	2211	2111	1232	1356	2030	1533	2190	1685	1752	1962	2049	1886	1341	2025	1863	1823	2042	2062	2195
YDR373W	458	383	391	375	283	377	442	270	247	319	315	469	313	343	371	354	408	398	404	439	388	491	531	543
YDR374C	5	4	4	9	6	11	1	1	7	6	1	6	0	2	4	6	10	4	13	8	6	7	4	12
YDR374W-A	189	118	115	138	104	123	151	101	112	128	138	171	137	197	153	138	165	114	195	127	150	239	239	250
YDR375C	906	817	764	694	729	648	1037	824	884	795	808	1076	818	753	871	820	1010	824	811	847	732	410	452	479
YDR376W	685	515	639	636	556	637	737	445	547	598	495	718	602	539	632	636	631	563	655	627	572	322	401	424
YDR377W	2318	1714	2013	1916	1753	1857	2202	1035	1314	1827	1308	2340	1598	2105	2283	1995	2158	1552	2244	2374	2132	2414	2703	2917
YDR378C	673	583	608	674	583	647	780	524	551	711	606	680	687	593	665	651	678	483	718	591	618	763	779	833
YDR379W	636	572	589	668	582	689	616	482	531	536	550	636	639	516	682	609	692	453	549	647	604	481	588	527
YDR379C-A	312	212	233	242	221	236	332	203	253	288	278	339	278	371	317	278	374	244	303	280	236	653	771	769
YDR380W	14537	12531	15737	12935	12503	14224	14812	9723	11951	12629	11606	15764	11898	12906	13246	13988	15439	11219	11243	12623	10278	13102	17886	16113
YDR381W	4737	3995	4370	4646	4186	4345	4528	3772	3659	4369	4139	4500	4996	4162	4267	4189	4263	4032	4429	4583	4448	5834	6535	6345
YDR381C-A	265	194	209	215	215	237	221	129	147	187	171	291	167	198	252	219	205	187	234	250	233	295	283	341
YDR382W	32033	28555	32818	33852	27245	30799	28993	23552	23711	29974	25591	32590	27077	25477	26554	28494	28115	24090	25870	22556	22477	29645	31028	27922
YDR383C	165	132	169	131	125	129	172	103	102	170	102	144	149	116	142	141	134	106	181	160	154	274	255	271
YDR384C	2676	2340	2651	2950	2344	2433	2886	2564	2397	3137	2848	2175	2947	2284	2009	2501	2620	2442	1720	1686	1942	2716	2583	2870
YDR385W	56022	58929	62930	54280	57404	57964	63735	60647	60416	61359	62877	56772	69162	49819	55953	55744	57641	53313	51656	48462	45386	42721	47437	45468
YDR386W	221	208	171	208	227	204	256	155	174	189	156	261	175	191	204	219	236	152	231	251	243	209	313	278
YDR387C	858	754	763	742	774	800	831	518	666	769	693	792	839	711	856	870	798	507	921	744	898	832	723	924
YDR388W	2381	2028	2305	2366	1970	2017	2624	2322	2678	2358	2069	2570	2263	1830	2349	2235	2444	3120	2264	1973	2293	1424	1415	1852
YDR389W	829	740	848	741	630	780	816	685	724	808	782	836	770	709	740	796	814	715	745	775	746	713	738	735
YDR390C	969	963	981	925	853	893	1052	604	795	897	709	968	818	856	1038	963	972	867	950	967	1000	982	1222	1126
tG(CCC)D	0	0	0	0	0	0	0	0	0	0	0	0	0	0	0	0	0	0	0	0	0	0	1	0
YDR391C	570	486	526	702	496	516	553	410	473	595	513	544	572	393	459	615	584	409	594	413	621	1088	824	1010
YDR392W	504	433	455	477	448	454	542	460	400	476	377	472	517	390	511	448	515	524	475	479	552	578	588	605
YDR393W	268	214	222	221	231	221	242	157	219	218	215	288	236	211	229	253	287	188	214	251	235	208	281	234
YDR394W	2860	2558	2299	2794	2835	2705	3090	2350	2374	2671	2451	2852	3055	2896	2838	2922	3573	3043	3107	3199	3570	3012	3524	3788
YDR395W	4412	4225	4350	4300	3858	4146	4481	2793	3788	4171	3180	4802	3519	3638	4194	4418	4203	2989	3783	4041	3736	3808	4205	4143
YDR396W	13	8	4	4	15	7	7	0	9	7	6	4	7	7	2	8	9	3	16	9	6	12	3	9
YDR397C	879	733	718	760	840	723	831	586	683	820	772	952	807	773	828	776	944	751	853	995	887	1395	1611	1545
YDR398W	4332	3929	3973	3818	3774	3692	4417	3348	4413	3663	3795	4420	3671	3544	4103	3859	4281	4106	3764	3851	3454	3243	3969	3372
YDR399W	3331	3137	3580	3300	3047	3106	3180	2732	2730	3493	3165	3481	4100	2815	3665	3241	2983	3101	3084	3122	2511	5405	5447	4585
YDR400W	1262	951	1139	1011	963	1001	1330	971	1183	1245	947	1253	1027	1004	1120	986	1159	937	1017	911	1043	801	863	944
YDR401W	35	13	28	36	31	17	28	33	32	35	26	20	31	25	22	28	31	20	26	13	24	20	17	19
YDR402C	13	22	18	8	6	28	16	16	13	14	24	20	24	10	26	20	19	22	23	35	26	22	15	27
YDR403W	142	98	115	123	86	120	143	33	86	149	85	133	116	79	138	98	110	150	184	106	141	165	124	182
YDR404C	2091	1941	2116	1977	1980	1847	2154	1122	1622	1901	1462	2127	1676	1728	1864	1938	1983	1207	1934	1874	1678	2243	2378	2410
YDR405W	497	483	366	379	399	359	576	467	491	515	455	563	503	502	529	394	531	664	506	512	462	418	447	436
YDR406W	464	330	413	449	409	449	496	301	388	365	352	450	354	389	324	360	490	371	452	398	501	305	375	461
YDR406W-A	0	0	0	0	0	0	0	0	0	0	0	0	0	0	0	0	0	0	0	0	0	0	0	0
YDR407C	966	948	988	924	897	882	984	612	830	850	676	1003	745	964	922	860	1145	677	1050	990	999	606	807	808
YDR408C	711	508	549	623	509	611	601	586	616	753	625	636	576	489	580	576	611	589	559	558	474	818	968	965
YDR409W	395	380	381	297	362	333	374	283	375	294	291	373	302	282	360	344	366	373	348	353	293	243	246	303
YDR410C	577	536	666	613	563	621	540	290	433	571	357	526	506	467	608	586	465	473	560	517	586	818	764	783
YDR411C	941	702	870	946	788	818	951	660	751	842	794	951	951	784	781	894	951	904	840	907	872	803	852	955
YDR412W	1271	1266	1280	1314	1125	1186	1369	1247	1116	1244	1217	1302	1354	1125	1372	1282	1179	1143	1138	1219	1013	1226	1279	1080
YDR413C	10	6	6	7	8	7	3	3	8	8	2	5	2	10	4	12	6	0	9	10	3	8	15	12
YDR414C	616	563	568	529	465	525	550	271	363	516	321	559	466	539	576	580	515	321	542	569	525	462	536	567
YDR415C	581	511	646	532	479	568	609	433	477	585	502	669	543	542	589	570	614	567	507	499	563	419	509	544
YDR416W	680	690	709	662	670	659	730	423	572	669	476	707	579	575	646	719	782	489	661	714	567	597	629	610
YDR417C	9	4	5	5	8	2	4	1	5	2	4	4	1	2	4	4	3	9	4	1	2	8	5	2
YDR418W	20155	16916	21351	19723	17004	20403	20033	16508	18300	20440	18988	21795	19228	16259	18564	19699	18255	17802	17199	13283	14793	16788	17046	17458
YDR419W	478	442	479	527	485	464	542	405	396	438	409	502	446	472	511	434	572	346	468	536	473	490	527	484
tS(AGA)D3	0	0	0	0	0	0	0	0	0	1	0	0	0	0	0	0	0	0	1	0	0	0	0	0
YDR420W	1365	1173	1197	1234	1186	1092	1386	1128	1245	1091	1073	1263	1369	1205	1405	1170	1315	1133	1338	1578	1646	1103	1313	1351
YDR421W	376	340	352	340	347	362	418	246	330	284	324	385	346	319	341	396	435	345	384	476	392	305	423	399
YDR422C	688	657	632	678	612	666	691	580	676	707	610	721	668	599	770	641	729	600	689	717	580	574	655	632
YDR423C	297	241	259	289	255	297	394	267	335	316	260	355	377	291	334	301	340	351	341	311	324	250	231	227
YDR424C	296	206	246	285	189	290	228	154	188	198	188	349	186	294	260	213	259	247	278	221	253	402	325	382
YDR425W	268	239	273	276	271	252	247	176	208	211	216	269	248	212	273	295	254	178	323	247	290	270	262	248
YDR426C	1	2	2	4	3	2	0	1	0	0	1	2	0	0	2	4	0	0	2	4	1	2	6	4
YDR427W	2177	1762	1783	2160	1929	2025	1720	756	1061	1414	1010	1975	1256	1818	1899	2087	1950	1191	2340	2500	2373	3145	3832	3564
YDR428C	850	785	841	693	675	719	814	556	755	786	707	951	661	672	742	723	751	535	671	435	628	722	800	843
YDR429C	4940	5178	5474	5183	5150	5188	6023	5616	5278	5806	5911	5458	6758	4826	5340	5373	5501	5755	5108	5035	4618	4795	5244	4778
YDR430C	1419	1109	1009	1144	1151	961	1541	814	1185	1017	920	1623	986	1184	1343	1299	1607	1131	1358	1284	1402	635	640	807
YDR431W	5	0	0	0	0	0	0	3	3	1	1	0	2	0	0	0	0	1	1	1	2	0	0	1
YDR432W	3976	3639	3906	3926	3865	3723	4431	4456	4834	4223	4258	4018	5797	3366	3715	3589	3946	5228	3813	3640	3747	3691	3705	3378
YDR433W	9	9	12	17	4	3	8	1	4	2	2	5	4	0	4	4	4	5	3	3	5	9	10	12
YDR434W	1319	1191	1309	1198	1159	1164	1380	679	1042	1181	856	1403	990	1231	1313	1123	1291	737	1304	1243	1253	836	1046	1083
YDR435C	620	523	617	616	524	559	609	530	568	639	492	659	743	603	603	643	635	501	671	596	690	624	420	704
YDR436W	436	377	463	397	375	340	492	405	397	409	355	431	514	405	368	421	562	471	435	480	560	392	377	461
YDR437W	140	176	163	185	150	146	185	138	164	172	128	177	178	148	155	151	173	185	139	164	176	181	171	171
YDR438W	281	295	354	311	247	284	276	212	181	276	258	331	283	275	331	258	306	172	327	272	306	375	390	390
YDR439W	362	307	341	408	280	325	327	170	232	294	224	380	233	261	352	309	329	219	359	417	333	325	356	333
YDR440W	545	496	472	476	466	506	593	417	418	510	384	540	378	506	491	495	619	408	519	546	457	316	498	438
YDR441C	1525	1449	1555	1526	1437	1469	1559	1025	1258	1407	1196	1620	1304	1424	1418	1389	1489	1227	1392	1278	1266	1568	1441	1620
YDR442W	1	1	0	2	0	0	2	1	0	0	1	0	2	1	0	3	2	0	0	0	0	0	0	0
YDR443C	377	316	347	341	326	341	412	257	352	344	290	366	354	339	340	347	378	306	387	436	398	226	299	301
YDR444W	605	548	681	552	544	593	654	434	529	632	574	626	572	558	550	637	701	559	564	577	551	542	578	507
YDR445C	0	0	0	0	0	0	0	0	0	0	0	0	0	0	0	1	0	0	0	0	0	0	0	0
tK(CUU)D2	0	0	0	0	0	0	0	0	0	0	0	0	0	0	0	0	0	0	0	0	0	0	0	0
YDR446W	1	2	5	6	0	4	3	2	2	11	2	4	2	4	1	4	0	1	5	6	3	3	4	3
YDR447C	12781	12882	13701	12351	11699	13036	14889	12384	11739	15238	13153	14295	15095	11903	12606	13389	14581	9536	12497	10989	9522	12526	13214	12637
YDR448W	318	237	289	277	280	250	321	230	249	249	222	300	269	228	250	250	252	292	227	300	253	187	212	210
YDR449C	1524	1362	1318	1391	1338	1358	1226	614	748	1063	673	1512	653	1062	1205	1368	1312	769	1318	1411	1083	1192	1660	1351
YDR450W	21964	21208	23029	20094	21141	20685	23829	20181	19177	24693	23085	24621	22519	18491	19613	21773	22747	17635	17349	15252	14636	19333	20396	20904
YDR451C	277	314	341	259	320	338	356	276	320	306	279	382	299	315	408	253	353	390	260	370	310	231	400	289
YDR452W	1445	1191	1324	1145	1209	1184	1407	976	1254	1158	1097	1560	1043	1350	1378	1236	1446	1261	1256	1381	1269	1151	1604	1544
YDR453C	144	95	125	115	100	95	134	62	98	89	82	132	132	96	121	127	152	155	115	81	112	179	117	237
YDR454C	3846	3698	4000	3570	3507	3550	3865	3552	3492	3957	3521	3826	4183	3105	3498	3543	3617	4122	3228	2814	3053	3618	4083	4062
YDR455C	0	0	0	0	3	0	0	0	0	0	0	0	0	5	0	0	1	0	0	0	0	1	0	1
YDR456W	1487	1432	1555	1356	1430	1525	1477	1013	1231	1302	1080	1582	1299	1517	1472	1537	1659	1061	1463	1535	1363	1186	1300	1327
YDR457W	2178	2090	2066	2309	1991	2084	2335	1436	1891	2144	1614	2193	1986	2017	1983	2344	2090	1563	2292	2263	2045	1845	1955	1950
YDR458C	1292	1163	1211	1156	1115	1227	1289	838	1005	1006	915	1192	1060	1051	1135	1161	1251	868	1116	1217	1113	1144	1466	1350
YDR459C	565	536	674	547	540	611	642	465	586	559	492	629	522	545	625	598	586	500	583	607	593	676	809	695
YDR460W	303	356	336	307	383	357	374	287	312	304	311	363	345	309	368	350	361	295	325	372	308	354	384	334
YDR461W	5	305	636	4	276	3	355	3	482	4	3	4	222	6	570	616	4	8	6	4	548	366	390	4
YDR461C-A	13	14	12	6	9	5	17	2	11	12	5	7	10	7	28	15	9	13	17	19	28	35	21	10
YDR462W	385	308	321	307	307	251	421	287	406	284	325	435	309	310	367	359	406	330	342	351	333	252	269	281
YDR463W	946	901	1016	921	947	880	976	810	972	841	860	1093	863	842	1054	881	963	918	883	1004	927	1035	1170	1070
YDR464W	892	791	817	822	751	771	993	793	949	832	780	899	768	885	857	945	862	869	866	991	920	557	814	650
YDR464C-A	0	0	0	0	0	0	0	0	0	0	0	0	0	0	0	0	0	0	0	0	0	0	0	0
YDR465C	2715	2910	3133	3264	2825	3112	2809	2407	2563	2782	2695	2913	2649	2251	2694	3001	2607	2528	2551	2463	2087	2864	3030	2483
YDR466W	676	616	622	618	642	625	709	406	533	631	547	746	608	621	620	627	729	555	606	732	675	461	607	620
YDR467C	24	7	26	23	12	17	12	27	12	9	15	20	21	22	9	35	20	19	24	18	16	31	36	34
YDR468C	749	613	639	620	585	601	687	425	401	577	525	686	671	665	690	681	660	495	679	712	607	834	810	871
YDR469W	468	367	456	389	457	423	509	250	330	449	289	508	432	406	445	417	455	286	468	392	452	538	570	616
YDR470C	512	385	447	439	377	380	489	305	491	391	341	520	393	477	442	398	530	448	472	506	438	243	266	344
YDR471W	12009	11063	12266	11445	10394	11413	11447	10020	9469	11913	11623	12779	11714	10073	11140	11149	11398	11059	9999	10008	8302	12762	13425	12446
snR13	5	8	3	23	4	5	2	0	6	10	3	4	0	6	7	14	3	0	18	6	6	5	4	10
YDR472W	831	797	898	778	800	788	982	624	766	816	745	929	706	775	817	752	817	584	831	836	858	1044	1024	1155
YDR473C	410	374	373	349	330	363	413	279	293	377	362	430	387	349	413	411	367	329	360	363	369	509	479	443
YDR475C	649	599	652	865	515	598	741	624	566	656	556	578	823	551	697	803	699	620	821	684	863	652	536	732
YDR476C	1222	1040	1187	1120	1045	1085	1383	1237	1401	1261	1301	1160	1250	1025	1166	1044	1094	1290	1134	1027	1147	825	738	945
YDR477W	1500	1326	1459	1461	1311	1341	1503	1080	1308	1333	1342	1510	1357	1236	1397	1558	1498	1403	1422	1332	1373	1073	1200	1281
YDR478W	218	247	273	235	243	232	303	202	256	249	220	261	259	216	288	236	266	251	303	220	209	289	316	259
YDR479C	436	393	422	493	429	450	515	336	355	490	380	495	550	384	392	443	456	468	491	431	448	425	380	434
YDR480W	187	155	154	149	116	162	175	129	147	129	120	148	147	138	156	137	171	152	160	185	158	120	200	178
YDR481C	1697	1618	1580	1627	1596	1523	1830	1638	1865	1673	1596	1656	1787	1491	1696	1549	1695	1512	1664	1481	1691	1398	1353	1564
YDR482C	235	231	209	217	204	214	233	204	184	209	220	252	245	226	231	197	192	225	268	251	183	395	277	358
YDR483W	5280	4735	5430	5254	4652	5148	5424	4775	5072	5092	4818	5389	5376	4371	4944	5183	5262	4465	4773	4194	4560	5506	5039	5437
YDR484W	405	346	334	375	342	332	362	199	232	289	176	389	199	312	344	387	368	203	392	413	381	448	536	510
YDR485C	620	537	546	626	604	574	654	534	536	561	551	599	660	521	688	672	726	585	715	736	677	721	843	745
YDR486C	536	510	574	460	502	558	599	383	488	598	456	610	652	498	610	564	628	561	676	613	622	888	905	937
YDR487C	2586	2500	2741	2480	2551	2609	2781	2733	2534	2922	2787	2824	3532	2647	2964	2410	2590	2524	2610	2494	2551	4165	3931	4098
YDR488C	321	263	256	320	305	313	350	278	351	320	261	303	260	284	290	292	322	372	350	281	330	138	178	210
YDR489W	382	369	372	410	360	411	366	262	306	360	264	432	380	390	417	331	328	317	394	392	360	706	631	694
YDR490C	307	294	346	285	294	301	347	275	334	312	268	301	307	270	308	297	341	273	274	255	271	211	251	242
YDR491C	0	0	2	0	1	0	1	1	0	2	0	1	0	1	2	1	6	1	0	0	0	0	1	0
YDR492W	2334	3219	3640	2369	2338	2858	2554	1721	2287	2096	2071	2951	2493	2042	3199	2452	2288	2074	1909	1972	1868	3248	3231	2525
YDR493W	414	315	320	288	300	249	366	322	353	301	329	417	317	320	357	288	343	389	356	364	366	279	308	334
YDR494W	1311	957	947	1139	924	826	1196	806	1020	916	819	1330	966	1099	1252	1025	1221	989	1135	1244	1141	946	932	1019
YDR495C	360	339	358	325	412	330	352	181	242	243	183	315	226	319	356	355	300	217	395	393	363	347	447	422
YDR496C	5302	5363	5602	5167	5492	5446	5951	3841	4766	5059	4687	5851	4579	4634	5323	5462	5636	3871	4736	5283	4180	6534	7917	6141
YDR497C	5308	6156	6494	5218	5349	5916	5028	5162	4830	5755	5530	6148	6006	5709	6178	5100	5514	4324	5342	4953	5284	3587	3138	4048
YDR498C	541	500	615	529	494	478	645	490	472	513	460	520	511	404	490	499	517	455	486	455	417	471	577	539
YDR499W	351	302	325	313	287	284	357	147	220	275	240	343	266	310	306	373	334	255	317	337	306	300	390	396
YDR500C	8499	7194	8829	7894	6134	8460	6804	6083	7166	8786	8178	10326	4791	7542	8484	8824	8869	7425	8404	7544	6192	13331	10756	11447
YDR501W	166	120	187	137	135	125	181	110	148	149	118	208	136	158	158	155	191	143	151	180	142	115	197	198
YDR502C	3772	4305	3534	2769	3144	3349	3906	3574	3441	3375	3768	4414	4156	4157	4340	3026	4117	3397	3518	2985	3572	2789	2842	3357
YDR503C	450	417	402	430	444	388	478	360	385	453	408	450	470	351	491	398	462	370	459	515	435	287	309	400
YDR504C	29	19	46	45	24	41	33	14	19	22	18	44	17	24	26	23	31	26	41	31	32	32	49	48
YDR505C	987	870	1019	1120	779	798	1054	588	821	834	609	929	858	916	985	970	1127	685	1167	1180	1314	1014	1014	1145
YDR506C	123	95	119	144	149	125	154	119	129	129	84	138	110	116	144	144	140	153	164	148	171	140	137	156
tL(CAA)D	0	0	0	0	0	0	0	0	0	0	0	0	0	0	0	0	0	0	0	0	0	1	0	0
YDR507C	1781	1444	1438	1207	1389	1271	1858	1137	1413	1479	1219	1560	1380	1404	1446	1521	1577	1261	1555	1610	1440	1176	1825	1430
YDR508C	8867	6907	8360	7649	7022	7407	8919	6763	8672	7586	7525	8648	8685	7962	8933	7831	8944	7758	7717	8095	8900	5663	6951	7601
YDR509W	20	13	9	15	15	14	9	0	4	9	6	7	3	11	15	12	11	0	15	12	7	16	5	14
YDR510W	2102	1721	1866	1792	1630	1692	2049	1831	2002	1942	1873	2083	2235	1805	1843	1620	2069	2430	1845	1754	1894	1623	1809	1939
YDR510C-A	1	0	0	1	0	0	1	0	0	1	1	0	0	0	0	0	0	1	0	0	0	0	0	1
YDR511W	386	280	286	338	302	265	407	262	323	365	316	472	294	348	393	332	372	394	305	315	385	395	394	459
YDR512C	285	193	208	260	170	225	233	145	214	266	227	285	121	232	242	246	239	250	290	297	252	422	393	513
YDR513W	975	668	829	837	621	757	982	617	743	810	724	998	794	764	826	793	921	817	782	782	864	1325	1215	1596
YDR514C	665	585	586	588	497	573	638	486	541	596	530	688	544	595	659	642	632	606	655	598	542	663	734	671
YDR515W	391	321	258	306	317	292	372	223	295	251	202	344	269	422	339	299	417	293	366	397	440	394	407	426
YDR516C	1064	534	694	763	586	663	1097	612	844	817	731	1050	795	712	774	679	903	889	888	705	1172	556	465	1060
YDR517W	1070	812	1000	977	855	843	1159	988	1167	1000	975	1003	1036	941	1014	943	1056	1082	973	880	949	756	732	893
YDR518W	754	614	714	625	572	658	875	521	616	642	610	763	662	636	719	655	760	479	686	584	629	263	284	367
YDR519W	1848	1591	1764	1782	1694	1636	1733	1287	1437	1620	1420	2013	1632	1597	1777	1670	1636	1415	1678	1424	1534	1698	1602	1756
YDR520C	366	392	285	377	379	328	322	196	232	309	210	389	264	315	341	351	339	279	350	399	360	403	443	350
YDR521W	1	2	1	4	3	0	0	0	0	1	0	1	4	1	0	1	0	0	0	0	1	0	0	0
YDR522C	3	0	1	6	2	4	2	0	0	2	2	0	2	2	1	0	3	1	4	4	0	0	1	0
YDR523C	32	42	43	59	36	35	43	38	26	52	33	36	51	33	32	50	39	22	30	37	27	31	23	28
YDR524C	968	913	936	952	863	954	981	475	627	808	597	1002	747	917	1102	968	947	670	946	1071	1014	1162	1253	1235
YDR524W-C	0	0	0	0	0	0	0	0	0	0	0	0	0	2	2	0	0	0	0	0	0	0	0	0
YDR524C-B	31029	27970	31015	32723	28883	31341	32643	32024	30248	32117	32005	36644	29219	29161	29008	28699	27997	48567	26160	26808	28511	38091	43987	39501
YDR524C-A	0	0	0	0	0	2	0	0	1	0	0	0	0	2	0	0	1	1	1	0	1	1	1	1
YDR525W	2	0	2	6	0	0	5	0	3	2	3	2	6	4	6	1	3	6	2	2	1	2	2	0
YDR525W-A	324	288	378	393	271	285	327	187	149	331	192	226	311	317	310	334	286	187	365	306	282	538	322	359
YDR526C	7	8	4	1	0	7	3	1	9	1	0	2	0	11	7	2	1	0	5	2	2	10	4	4
YDR527W	1376	1143	1153	1170	1127	1172	1355	1020	1065	1155	1212	1421	1083	1161	1267	1046	1343	1178	1122	1075	1069	1296	1639	1419
snR84	279	195	226	234	174	228	151	55	37	152	48	239	61	189	207	250	173	44	217	183	225	300	274	293
YDR528W	197	231	247	198	198	211	219	194	215	205	231	247	156	207	244	148	282	222	171	224	196	65	161	162
YDR529C	2111	1788	2095	1766	1871	1940	2348	1793	1939	1987	1897	2570	2068	2059	2285	1595	2193	1970	2139	2527	2247	3601	4292	4644
YDR530C	387	386	417	363	341	340	385	379	377	396	359	443	493	381	378	384	407	407	432	342	366	492	457	490
YDR531W	1199	1077	1109	1124	1070	1152	1136	702	818	1022	857	1287	808	972	1011	1087	1150	792	1137	1069	1065	1096	1275	1389
YDR532C	269	227	260	264	238	269	286	151	161	249	170	311	204	239	264	233	276	184	249	288	264	388	398	380
YDR533C	1148	823	1169	1182	1067	1387	1322	751	994	1116	761	1290	1338	1326	1776	1314	1298	1074	1972	1591	1949	2392	2335	2956
YDR534C	106	98	105	129	136	146	163	82	104	159	110	102	118	118	112	101	103	109	105	95	157	95	113	97
YDR535C	27	48	31	48	41	28	45	18	48	33	21	26	33	28	23	45	19	17	27	40	41	51	30	40
YDR536W	7	2	2	0	6	2	1	2	5	3	1	7	2	4	8	5	5	2	6	2	4	8	4	11
YDR537C	4	1	5	0	1	2	1	1	1	9	0	1	2	0	4	0	0	1	5	2	1	2	0	0
YDR538W	1100	924	984	1024	961	983	1179	770	945	1011	883	1162	723	824	884	990	972	811	889	840	829	817	900	955
YDR539W	1388	1457	1484	1333	1326	1369	1427	1126	1298	1462	1354	1618	1137	1156	1374	1349	1311	1256	1221	947	1252	907	872	1099
YDR540C	97	73	65	66	78	99	80	37	41	69	31	97	85	66	95	82	75	66	103	83	104	59	54	85
YDR541C	491	565	525	536	499	569	588	299	375	518	354	606	385	475	583	511	606	434	664	561	691	360	279	535
YDR542W	1	3	2	1	3	5	1	3	1	4	6	1	11	4	1	2	5	4	3	1	6	0	2	1
YDR543C	0	0	0	0	0	0	0	0	0	0	0	0	0	0	0	0	0	0	0	0	0	0	0	1
YDR544C	0	0	0	0	0	0	0	0	0	0	0	0	1	0	0	0	0	0	0	0	0	0	0	0
YDR545W	2	2	2	2	3	3	1	1	2	1	1	0	7	0	3	0	0	2	2	1	1	0	1	1
YDR545C-A	0	0	0	0	0	0	0	0	0	0	0	0	0	0	0	0	0	0	0	0	0	0	0	0
YOL166W-A	0	0	0	0	0	0	0	0	0	0	0	0	0	0	0	0	0	0	0	0	0	0	0	0
YOL166C	5	0	0	0	0	2	3	0	0	0	0	2	0	0	0	1	0	0	1	0	0	0	0	0
YOL165C	16	23	27	22	18	35	44	7	16	25	19	35	10	9	31	35	33	28	25	19	49	13	3	14
YOL164W-A	5	4	5	6	0	3	2	3	4	8	1	7	4	1	5	9	3	4	24	2	7	5	1	1
YOL164W	399	407	350	445	342	357	439	380	347	366	354	413	451	390	365	379	459	368	402	391	505	439	407	484
YOL163W	49	28	40	65	43	64	58	20	34	41	43	44	31	35	35	48	48	70	73	35	88	36	23	68
YOL162W	6	13	10	17	23	19	6	3	10	9	3	16	11	8	16	10	6	4	11	18	17	10	13	19
YOL161C	0	0	0	0	0	0	0	0	0	0	0	0	0	0	1	0	0	0	0	0	0	0	0	1
YOL160W	18	15	20	20	17	25	8	1	7	20	4	10	3	15	21	14	11	10	28	9	15	28	21	26
YOL159C-A	171	111	121	106	99	110	149	75	83	113	84	155	135	114	159	108	134	91	99	107	131	174	151	175
YOL159C	262	205	197	256	192	211	200	101	111	198	102	252	171	207	291	233	194	100	317	237	334	537	378	461
YOL158C	1949	1352	1574	1883	2014	1935	2411	1327	2082	1770	1413	1762	1888	1754	1641	1974	1985	1496	2102	1758	2300	781	940	1032
YOL157C	114	70	92	101	117	98	87	92	73	97	83	106	105	80	79	123	132	60	121	103	123	97	102	127
YOL156W	10	12	6	34	13	11	22	13	1	13	19	7	12	15	7	20	19	18	17	14	9	26	11	23
YOL155W-A	0	0	0	0	0	0	0	0	0	0	0	0	0	0	0	0	0	0	0	0	2	0	0	0
YOL155C	955	664	640	1289	1093	955	1196	766	1086	667	792	841	955	694	740	1288	1226	1448	1399	1371	2424	3908	3456	3733
YOL154W	122	102	126	117	115	153	105	80	104	82	103	107	112	91	125	130	116	81	84	114	117	78	127	101
YOL153C	111	59	92	128	62	66	135	58	55	82	62	84	156	88	75	117	81	76	129	82	111	75	44	73
YOL152W	5061	3516	3443	4124	4158	3374	5606	3305	3662	4188	3428	4609	4545	4782	4902	4176	6023	4152	5083	4777	5405	2119	2928	3587
YOL151W	1222	812	948	1099	1152	1154	1382	1146	1216	1117	1006	1343	1478	1551	1618	1176	1831	1589	1897	1897	1919	1781	2304	2513
YOL150C	30	30	21	37	29	41	19	28	20	34	26	27	27	37	25	32	32	17	22	25	10	17	23	37
YOL149W	757	663	651	736	657	618	696	531	505	636	544	717	653	647	692	708	681	431	682	738	649	853	950	891
YOL148C	543	530	590	592	477	600	581	481	496	506	458	646	507	467	497	556	652	592	567	537	591	401	489	518
YOL147C	1001	802	924	1041	881	917	1085	809	941	1024	948	1088	850	951	902	995	1097	765	997	968	974	1212	1285	1325
YOL146W	266	209	217	207	182	192	225	194	227	295	244	236	227	202	231	217	244	163	235	187	213	269	334	306
YOL145C	2269	2041	2127	2297	2037	2153	2316	1532	1879	2012	1778	2239	1928	2063	2072	2273	2393	1664	2184	2261	2124	2049	2465	2190
YOL144W	946	821	899	800	815	881	809	658	670	783	717	1001	769	828	921	882	850	935	826	1026	773	763	899	831
YOL143C	1042	956	1007	943	864	914	1051	982	1074	1015	992	958	1134	873	971	899	1070	1245	987	1025	843	1131	1075	1252
YOL142W	1344	1256	1368	1271	1203	1302	1313	1296	1102	1130	1230	1460	1293	1033	1136	1133	1163	1280	1157	1174	1040	1453	1577	1371
YOL141W	489	439	455	457	496	418	561	362	503	421	386	516	349	388	449	439	511	390	463	456	396	376	531	404
YOL140W	2206	2121	2808	2216	2196	2554	1999	1751	1909	2423	2087	2214	1853	1520	1939	2244	1839	1681	1679	1663	1310	1689	2047	1733
YOL139C	9001	8899	9216	8466	8509	8454	9353	7604	7499	9203	8773	9317	9099	8137	8408	8304	9261	7744	8238	8541	7506	9996	10579	9979
YOL138C	465	375	454	474	468	443	524	362	417	430	362	449	408	380	453	447	492	396	516	534	513	273	409	352
YOL137W	858	983	993	1060	892	1009	769	650	703	780	689	1081	723	808	933	888	889	676	850	930	946	942	1118	1105
YOL136C	2632	2472	2649	2246	2356	2252	2361	1331	1499	2114	1603	2462	2100	2897	2466	2322	2622	1372	2555	3025	2752	5387	6328	6286
YOL135C	197	158	192	182	161	176	226	172	195	196	213	216	218	156	175	196	191	251	173	200	138	157	195	194
YOL134C	2	0	1	0	0	0	0	2	0	0	0	0	0	0	0	0	2	0	1	0	0	0	0	4
YOL133W	338	323	331	348	265	334	441	322	360	361	323	381	358	326	340	327	424	389	322	322	351	379	405	590
YOL132W	12	10	9	19	20	14	6	6	19	6	9	6	5	6	6	14	5	24	24	7	10	19	18	18
YOL131W	1	1	0	2	1	2	0	0	0	1	1	1	0	1	3	3	0	5	0	6	3	1	0	5
YOL130W	2838	2784	2794	2883	2713	2746	2772	2293	2514	2520	2411	2686	2873	2374	2776	2693	2766	2442	2605	2403	2508	2582	2914	2694
YOL129W	1771	1358	1561	1669	1230	1281	1710	1021	1338	1601	1208	1703	1352	1498	1622	1516	1600	925	1624	1597	1707	1430	1302	1760
YOL128C	506	461	414	451	443	420	532	334	370	452	397	578	393	384	478	450	461	430	511	362	425	339	330	354
YOL127W	35805	35402	37687	31502	34178	34991	36010	31519	28502	38171	36879	39541	36040	30161	32565	33393	34841	25732	30316	27402	26089	36110	39291	37859
YOL126C	798	911	1062	786	835	899	771	773	698	723	768	801	868	762	999	784	782	771	931	927	967	585	745	910
YOL125W	872	819	878	889	788	859	973	839	911	817	835	999	920	709	848	929	909	898	795	723	679	881	939	851
YOL124C	1748	1672	1663	1593	1620	1589	1710	1332	1443	1710	1498	1842	1400	1446	1830	1630	1768	1678	1557	1480	1353	1277	1469	1263
YOL123W	2921	2865	3283	3357	3091	3617	3011	2921	2464	2998	3246	2807	3616	2618	2637	3131	3178	3118	2617	2900	2925	1712	2800	2529
YOL122C	1262	948	1009	1104	910	977	1223	805	1084	1045	933	1231	1092	1126	1332	1202	1408	1101	1297	1203	1436	1027	999	1250
YOL121C	10864	10058	10614	9382	9421	10098	10926	9144	8407	11543	9903	11749	10060	9518	10266	9815	10587	7277	10066	9132	8351	12127	12125	11550
YOL120C	51510	51083	56457	47663	50064	50412	56712	53020	48854	56201	53636	52296	62557	44931	46410	46530	51689	38860	41479	35113	39096	37146	39494	40745
YOL119C	824	785	904	734	724	893	706	643	705	754	707	832	848	900	903	699	794	752	813	878	801	1954	2086	2074
YOL118C	4	8	6	4	6	6	7	1	6	0	0	1	6	2	5	5	4	4	8	10	4	1	1	2
YOL117W	183	198	192	173	157	144	176	97	114	127	89	181	160	160	158	201	162	110	204	164	187	187	195	198
YOL116W	334	366	368	361	343	367	356	289	377	359	389	365	356	334	379	379	386	432	380	333	342	239	310	293
YOL115W	1095	998	1006	1033	950	967	1032	814	974	1010	963	1099	907	871	986	1038	1057	880	903	862	787	642	875	745
YOL114C	26	20	21	29	16	40	27	8	20	32	24	28	39	30	27	36	19	24	34	25	22	28	32	34
YOL113W	500	440	473	500	470	505	528	375	390	513	392	475	674	541	591	517	555	408	583	596	714	720	681	716
YOL112W	752	634	679	674	571	732	669	547	528	681	558	773	807	720	852	707	664	751	787	850	732	758	919	896
YOL111C	635	641	634	652	548	624	729	642	611	748	711	627	702	576	598	628	667	843	519	517	571	540	574	651
YOL110W	363	297	367	336	301	314	417	330	375	361	313	377	369	314	326	296	378	324	353	256	334	298	265	423
YOL109W	8383	6777	7042	7361	6243	7011	7695	6432	5552	7096	6513	8935	7909	7115	7760	6227	8393	9553	7346	7642	7669	16339	17242	15134
tG(UCC)O	0	0	0	0	0	0	0	0	0	0	0	0	0	0	1	0	0	0	0	0	0	0	0	1
YOL108C	267	230	186	207	196	169	224	224	217	235	182	266	240	199	215	228	246	234	244	206	197	270	272	252
YOL107W	399	322	322	361	281	288	315	161	201	297	189	335	277	330	321	336	303	163	345	326	282	264	263	334
YOL106W	3	7	6	5	4	7	3	1	8	3	0	4	0	6	2	6	8	2	5	3	1	4	7	13
tT(AGU)O1	0	0	0	0	0	0	0	0	0	0	0	0	0	0	0	0	0	0	0	0	0	0	2	0
YOL105C	539	587	583	664	536	600	490	535	538	608	626	490	727	642	614	497	558	638	533	511	664	835	718	729
YOL104C	184	252	222	180	185	199	196	153	143	174	172	192	260	225	268	182	164	103	167	153	253	228	240	295
YOL103W-B	76	68	69	48	80	65	41	17	33	68	47	85	45	53	88	54	44	23	62	67	82	76	102	101
YOL103W-A	0	0	0	0	0	0	0	0	0	0	0	0	0	0	0	0	0	0	0	0	0	0	0	0
YOL103W	1889	1607	1802	1914	1764	1938	1949	1317	1547	1523	1271	1993	1614	1592	1819	1815	1893	1627	1856	1653	1860	1433	1571	1587
YOL102C	361	289	353	349	303	277	374	256	247	282	254	382	335	306	312	302	322	267	338	381	315	381	356	379
YOL101C	554	847	1057	777	640	911	523	462	568	366	523	710	752	325	771	808	428	816	387	322	510	1085	829	749
YOL100W	535	486	548	580	508	506	605	375	455	566	401	590	574	518	563	580	593	441	594	528	642	513	546	660
YOL099C	2	0	4	3	0	3	4	1	0	2	1	9	6	1	4	3	1	1	6	7	1	8	11	0
YOL098C	3239	3114	3098	3128	2989	3155	3577	2112	2620	3004	2300	3189	2880	2841	3131	3526	3522	2014	3337	3360	3280	2825	2885	3232
snR58	1	0	0	0	0	0	0	1	5	0	0	0	0	0	0	0	1	1	2	1	0	3	1	1
YOL097W-A	43	32	42	38	35	35	34	22	28	42	50	53	32	38	57	39	67	34	37	28	29	67	63	54
YOL097C	5294	5340	5656	5215	4940	5615	5721	4907	5155	5692	5549	5844	5469	4615	5368	5367	5469	4937	4845	4878	4346	4660	4900	4937
YOL096C	328	267	263	302	287	265	323	249	288	278	318	360	363	291	315	306	318	332	350	311	333	309	267	283
YOL095C	283	266	315	272	291	263	293	177	223	274	173	314	192	282	298	294	283	224	280	297	267	175	285	294
YOL094C	558	557	561	565	551	540	557	541	525	561	475	633	602	515	596	443	580	482	486	562	488	607	637	654
YOL093W	1018	883	912	806	943	867	890	960	874	1003	897	1052	1022	825	991	931	895	1148	829	921	809	1068	1134	1063
YOL092W	3647	3585	4148	4139	3657	3945	3487	3683	3455	3655	3722	3910	3948	3072	3838	3587	3434	2969	3416	2892	2878	4288	4108	4135
YOL091W	71	48	70	68	63	66	30	27	35	40	38	62	59	54	37	59	53	29	47	65	53	73	99	79
YOL090W	1132	955	943	964	911	864	1130	590	868	939	849	938	924	971	974	1103	1078	708	1010	1063	1032	613	943	924
YOL089C	536	503	503	549	486	526	536	270	451	395	362	593	358	463	530	528	516	350	581	521	537	467	516	615
YOL088C	810	685	752	674	696	726	919	593	639	787	572	780	873	774	780	742	823	624	792	826	887	658	823	958
YOL087C	989	799	771	929	753	792	953	724	688	905	785	797	976	814	842	866	930	812	927	991	1059	715	660	848
YOL086W-A	240	146	190	280	209	193	214	148	178	191	168	229	151	261	166	200	222	208	218	178	248	323	333	329
YOL086C	188420	170808	194804	177641	177555	182680	198186	192905	192863	218611	205759	190060	233430	178470	189639	173011	180885	184795	178773	151025	171597	112859	109484	134272
YOL085W-A	16	10	19	15	20	13	14	14	11	23	15	16	26	14	25	11	10	18	16	19	23	17	23	23
YOL085C	4	2	4	4	1	1	6	0	2	0	1	5	4	4	2	5	0	4	2	3	8	8	2	5
YOL084W	164	99	166	171	131	137	150	92	139	133	109	171	172	91	134	155	146	177	232	136	215	204	108	258
YOL083W	78	77	55	71	59	72	71	40	50	72	42	78	49	77	80	83	91	68	115	74	102	69	85	96
YOL083C-A	1	6	2	4	0	5	1	0	0	2	0	1	1	2	3	3	2	5	3	0	6	1	1	0
YOL082W	404	247	289	275	229	285	381	226	251	288	254	326	353	267	305	342	363	331	402	300	421	332	270	358
YOL081W	1805	1799	1916	2001	1711	1939	1864	958	1468	1684	1277	1984	1250	1509	1711	2073	1777	1053	1957	1842	1900	1422	1451	1531
YOL080C	1272	1344	1401	1346	1316	1338	1215	1018	984	1238	1292	1452	1299	1036	1364	1278	1196	1250	1172	1246	977	1044	1214	1009
YOL079W	3	6	0	0	0	5	1	0	4	1	1	1	0	0	3	1	2	0	2	5	2	3	2	1
YOL078W	500	379	449	440	408	399	429	299	364	393	345	454	422	359	467	402	431	412	432	520	476	383	422	403
YOL077W-A	604	390	463	527	351	502	454	281	427	503	424	673	280	578	523	607	587	419	567	464	519	562	482	641
YOL077C	4365	4329	4774	4346	4279	4436	4514	2917	3576	4486	3736	4709	4224	3746	4237	4528	4530	2574	4076	4474	3352	4584	5199	4247
YOL076W	1131	977	1024	1045	892	944	965	560	847	787	570	1002	632	856	883	947	980	582	878	979	758	809	1111	895
YOL075C	619	603	612	656	533	581	667	433	509	592	462	614	501	565	628	662	697	432	743	624	608	540	613	615
YOL073C	450	419	503	460	426	451	502	417	523	568	479	574	522	428	550	513	481	453	500	480	479	474	386	485
YOL072W	380	403	372	349	333	378	502	314	446	411	446	425	365	351	370	413	452	425	407	379	377	430	474	459
YOL071W	360	265	233	255	198	246	360	255	331	254	256	372	325	272	324	239	329	381	338	293	348	244	232	310
YOL070C	879	950	1054	884	896	973	1014	959	884	955	916	959	1106	969	980	918	1075	1258	986	910	882	792	931	902
YOL069W	203	208	289	189	205	242	239	188	212	202	182	270	199	252	244	235	246	179	216	226	200	204	281	251
YOL068C	1050	1013	1068	1075	940	1064	1321	815	888	1078	836	1203	996	1088	1094	1126	1181	897	1045	1181	1042	1012	1287	1162
YOL067C	408	358	353	439	414	378	417	363	406	328	355	417	434	391	361	434	411	464	429	428	419	393	442	342
YOL066C	766	647	662	712	662	637	750	646	763	700	735	868	546	556	748	700	762	747	675	673	676	439	646	636
YOL065C	309	226	246	281	276	263	328	249	279	243	236	325	233	227	247	263	307	262	324	288	298	299	276	342
YOL064C	1823	1879	1900	1607	1726	1992	1718	1435	1593	2045	1629	1895	1848	1580	1833	2059	1835	1122	1764	1374	1636	1711	1790	1784
YOL063C	653	591	694	665	619	618	765	541	535	673	623	649	695	584	638	682	749	603	655	759	704	570	593	705
YOL062C	2196	1930	2159	1927	2017	2004	2414	1789	2105	2065	2162	2235	2308	2122	2154	2048	2335	1837	2179	2313	2124	2060	2299	2446
YOL061W	4896	4899	5541	5125	4719	5112	5530	5274	5701	5327	5222	4877	5707	4299	4907	4897	5058	5279	4711	4626	4481	4282	4773	4410
YOL060C	1097	855	969	1037	849	851	1167	867	1021	915	947	1093	1158	1038	998	971	1177	1004	1025	1070	1125	547	521	791
YOL059W	7461	6504	6952	7613	6753	6760	8395	6942	6585	8319	7583	6962	9397	6699	6720	6996	7873	7067	7051	5951	7870	8968	8590	10005
YOL058W	10820	11520	16614	10379	12398	15185	10192	10836	10912	13099	11759	11061	9203	7317	9877	12640	10523	10543	9086	8395	5968	3266	4254	4290
YOL057W	2464	2193	2363	2240	2081	2097	2523	1754	2262	2190	2164	2495	2029	2140	2187	2203	2512	1762	2147	2218	2248	1773	1847	2163
YOL056W	507	449	541	504	514	481	557	388	410	514	421	486	534	463	499	521	492	495	441	459	483	590	672	574
YOL055C	417	420	439	319	327	413	409	286	438	403	392	528	360	323	427	431	391	292	368	338	376	340	430	434
tG(GCC)O1	0	0	0	0	0	0	0	0	0	0	0	0	0	0	0	0	0	0	0	0	0	0	0	0
tN(GUU)O1	0	0	0	0	0	0	0	0	0	0	0	0	0	0	0	0	0	0	0	0	0	0	0	0
YOL054W	378	350	325	329	324	369	346	263	344	335	299	381	338	327	340	295	358	427	387	352	350	468	564	482
YOL053W	279	239	251	304	218	228	285	235	195	259	207	313	320	254	226	282	322	293	265	302	270	291	332	408
YOL052C-A	45	16	25	46	19	27	45	23	51	29	27	61	28	35	47	41	45	66	36	53	100	308	158	704
YOL052C	1391	1241	1352	1078	1056	1138	1629	1124	1380	1386	1244	1544	1366	1120	1377	1328	1469	1405	1229	1103	1109	1041	1170	1275
snR81	5	3	3	6	2	12	7	7	4	3	5	7	12	8	6	7	4	2	12	3	5	8	5	7
YOL051W	1710	1633	1633	1595	1609	1735	1868	1415	1506	1505	1473	1700	1598	1470	1655	1624	1751	1503	1529	1630	1637	1374	1632	1419
YOL050C	0	0	1	3	0	0	0	0	1	2	0	0	0	0	6	0	0	2	1	0	0	0	1	0
YOL049W	2035	1808	1832	1861	1743	1641	2070	1464	1824	1899	1587	2119	1652	1705	1865	1851	2165	1720	1825	1737	1768	1409	1771	1693
YOL048C	322	186	306	325	212	293	303	130	212	289	197	303	271	224	316	266	315	220	338	288	431	259	258	435
YOL047C	12	14	11	17	6	16	14	9	16	4	4	15	14	11	14	12	10	10	12	10	15	10	8	16
YOL046C	0	0	0	0	0	1	0	2	0	1	0	2	0	0	0	0	0	0	2	0	0	1	0	0
YOL045W	996	857	834	888	810	873	998	500	725	835	602	889	750	859	997	939	926	589	945	1016	903	832	999	891
YOL044W	283	234	289	258	209	230	266	125	144	206	133	281	222	216	270	281	259	108	288	295	243	314	298	308
YOL043C	278	285	290	289	317	273	306	207	246	258	275	325	275	239	265	271	335	240	284	290	283	276	315	326
YOL042W	763	663	724	724	646	641	736	462	565	728	529	785	653	681	751	716	763	531	753	799	807	739	805	827
YOL041C	3652	3545	3573	3460	3382	3506	3399	2444	2830	3174	2808	3859	2956	3059	3548	3502	3384	2895	3397	3459	2815	3657	4342	3375
YOL040C	34588	31402	35797	30057	29743	32475	35787	33297	32399	36547	34907	34410	37292	27679	30550	31690	32415	33018	29464	23406	23861	28392	28850	29030
YOL039W	30888	29657	33675	29972	27222	29057	34169	29998	34272	30761	30916	31479	30674	25547	26490	25886	28527	26938	22494	20197	21598	26757	25824	26467
YOL038C-A	6	4	2	6	16	12	10	1	4	4	11	16	4	14	12	16	11	5	16	14	21	21	18	24
YOL038W	2079	1632	1539	1937	1870	1765	2237	1857	1740	1766	1700	1902	1977	1783	1916	1698	2249	2093	2167	2194	2411	2385	2799	2873
YOL037C	1	3	2	1	1	3	0	0	2	6	3	0	0	3	2	2	1	2	3	1	3	2	6	4
YOL036W	1221	1120	1267	1319	1080	1159	1357	1119	1076	1176	1201	1378	1330	1179	1326	1090	1311	1256	1155	1276	1314	997	1195	1177
YOL035C	0	0	0	0	0	1	0	0	0	0	0	0	2	0	0	0	0	0	0	0	0	0	0	2
snR50	12	17	8	15	8	12	10	11	15	9	9	18	11	18	13	16	13	9	12	9	18	22	9	21
YOL034W	461	419	404	381	381	428	460	259	428	351	333	474	337	467	411	357	483	346	351	526	354	247	367	337
YOL033W	566	478	396	407	430	444	567	347	428	396	415	634	386	478	486	393	510	385	505	502	507	317	337	376
YOL032W	335	201	278	338	210	225	289	184	211	287	191	241	327	260	212	283	260	218	277	232	263	292	295	371
YOL031C	825	642	678	695	688	672	891	598	739	696	629	786	752	793	744	696	858	606	759	798	819	573	588	601
YOL030W	5748	5555	6249	5821	5853	6406	6311	5323	6163	6068	5625	6224	6763	5788	6280	6495	6529	5262	6476	5972	6569	7036	7345	7369
YOL029C	281	291	323	307	280	310	312	216	236	320	279	321	311	265	318	300	341	284	288	271	263	279	378	335
YOL028C	663	582	636	536	610	574	596	510	595	580	541	636	540	540	626	526	620	572	556	568	508	574	640	633
YOL027C	2136	1790	2076	1825	1769	1842	2311	1634	2032	2011	1811	2241	2032	1749	2156	2038	2195	1917	1989	1913	1911	1603	1905	1801
YOL026C	249	184	220	237	186	197	243	236	215	276	220	211	249	190	217	182	257	286	216	173	213	203	218	267
tS(GCU)O	0	0	0	0	1	0	0	0	0	0	0	0	0	0	0	0	0	0	0	0	2	0	0	0
YOL025W	366	299	316	347	259	311	348	218	287	296	248	373	240	241	309	301	308	242	347	263	305	246	221	289
YOL024W	6	8	8	3	3	9	6	0	13	1	15	6	6	3	12	8	6	14	7	6	6	3	4	10
YOL023W	498	427	365	424	415	347	533	341	496	406	360	592	388	484	437	411	540	438	465	513	477	235	301	349
YOL022C	2009	1991	2073	2053	2046	2025	1858	1622	1636	1987	1928	2220	1858	1730	1893	2143	2035	1503	1860	1784	1566	1976	2113	1962
tG(GCC)O2	0	3	0	0	0	1	3	0	0	0	0	2	0	1	0	0	1	0	0	1	0	4	8	3
YOL021C	3084	2840	2957	3237	2979	2892	3150	2611	3135	2938	2984	3025	3175	2677	3075	3298	3092	3049	3154	2868	2814	2532	3056	2684
YOL020W	3437	3268	3342	3029	3128	2936	3674	2895	3611	3165	3148	3317	3237	3219	3403	3258	3543	2751	3179	3478	3193	2702	3163	3136
tY(GUA)O	0	0	0	0	0	0	0	0	0	0	0	0	0	0	0	0	0	0	0	0	0	0	0	0
YOL019W-A	0	0	0	0	0	0	0	0	0	0	0	0	0	0	0	0	0	0	0	0	0	1	0	0
YOL019W	1578	1440	1398	1388	1275	1179	1504	1163	1242	1251	1268	1502	1530	1513	1568	1295	1517	1328	1464	1589	1599	1438	1409	1425
YOL018C	555	514	572	602	546	542	588	349	392	461	450	579	528	433	450	562	501	470	540	490	474	615	597	582
YOL017W	274	217	253	267	221	242	312	200	206	244	249	261	241	224	282	261	286	193	233	359	281	179	312	250
YOL016C	7192	6407	7206	9249	7081	7312	7113	5350	4692	7293	6334	7373	10333	5963	7208	8329	7638	6519	9714	5293	9746	10144	5383	9412
YOL015W	167	141	183	235	145	162	203	67	110	158	97	159	146	109	148	194	163	148	188	101	186	113	88	138
YOL014W	1652	1560	1879	2310	1688	2027	1753	1289	1044	1818	1303	1629	1961	1336	1892	2010	1715	1718	2010	1228	1992	1386	930	1626
YOL013W-B	1	0	5	6	2	5	0	0	0	1	0	0	1	2	0	0	0	0	0	5	0	4	8	1
YOL013W-A	0	0	1	0	0	0	0	0	0	0	0	0	0	0	0	0	0	0	0	0	0	0	0	0
tP(UGG)O1	0	0	0	0	0	0	0	0	0	0	0	0	0	0	0	0	0	0	0	0	0	0	0	0
YOL013C	727	746	816	750	636	697	698	417	556	723	464	792	652	697	685	687	696	456	720	590	702	517	469	609
YOL012C	1283	970	1224	1014	1091	1079	1269	827	963	1215	892	1330	1157	1019	1143	1088	1200	841	1123	1153	1097	1039	1311	1207
YOL011W	3322	3162	3285	4061	3146	3196	3503	2692	2907	3209	2957	3224	4548	3367	3705	3148	3691	2582	3547	3204	4421	4693	4496	5513
YOL010W	1733	1684	1657	1611	1581	1476	1886	1503	1693	1574	1731	1836	1271	1450	1527	1752	2065	1985	1338	1534	1287	1333	1694	1498
YOL009C	245	280	277	210	246	231	271	138	138	211	219	259	236	262	230	229	253	273	268	254	269	346	325	380
YOL008W	292	272	245	275	261	241	302	207	217	259	216	321	217	272	259	321	269	224	271	276	254	409	365	370
YOL007C	1315	1199	1135	1154	1115	1176	1501	1097	1296	1281	1257	1349	1392	1355	1364	1277	1410	987	1141	1430	1202	1288	1424	1405
YOL006C	1387	1176	1170	1233	1249	1308	1384	1071	1128	1145	1154	1389	1239	1189	1243	1225	1443	1300	1172	1343	1312	867	1243	1217
YOL005C	603	553	657	603	606	598	740	596	645	732	672	706	755	587	668	633	579	725	594	675	610	725	791	838
YOL004W	2422	1961	2236	2417	2093	2126	2536	1846	2146	2051	2020	2278	2232	2031	2247	2232	2287	1970	2270	2285	2267	1229	1561	1607
YOL003C	586	492	548	449	536	470	616	388	490	540	465	636	438	552	540	481	638	524	530	561	500	493	558	647
YOL002C	1449	1636	2218	1760	1290	1865	1213	726	994	1062	899	1691	1145	1046	1592	1739	1149	1071	1193	1263	1352	1576	1464	1420
YOL001W	451	342	430	382	318	361	283	173	260	345	276	397	320	310	362	419	381	260	384	357	387	422	452	454
YOR001W	2638	2599	2998	2589	2464	2715	2844	2052	2384	2560	2308	2565	2542	2253	2568	2632	2663	1956	2552	2452	2157	2387	2670	2435
YOR002W	2211	2083	2175	2192	2021	2148	2078	1253	1759	1967	1541	2106	1698	1959	2110	2137	2135	1299	2181	1941	2098	1924	1990	2010
YOR003W	200	176	167	211	161	188	263	164	167	187	174	205	210	211	216	217	250	207	222	201	194	257	246	318
YOR004W	1512	1510	1404	1490	1396	1508	1370	1041	1122	1343	1227	1565	1266	1272	1454	1544	1497	1387	1438	1403	1073	1484	1688	1409
YOR005C	298	244	264	288	275	265	307	204	234	302	203	296	340	265	285	281	295	256	328	268	295	290	356	346
YOR006C	968	809	892	973	801	925	1080	863	856	963	838	1005	943	826	946	826	925	1038	979	852	865	1174	1322	1092
YOR007C	5008	4262	4182	5329	5038	4552	5545	3306	4036	4293	3782	4930	5007	5116	5003	4753	6052	3676	5564	4914	6087	5358	5794	6757
tR(ACG)O	0	0	0	0	0	0	0	0	0	0	0	0	0	0	0	0	0	0	0	0	0	0	0	0
YOR008C	2165	1969	2192	2032	2002	2057	2213	1940	1997	2156	1945	2164	2365	2089	2274	1945	2040	2067	2128	2096	2078	2162	2208	2416
YOR008C-A	1	0	0	6	0	0	0	0	0	0	0	0	2	0	0	0	0	0	0	0	1	2	0	1
YOR008W-B	48	44	60	57	62	60	51	62	60	49	60	44	94	81	64	60	56	63	61	58	59	69	52	47
YOR009W	242	302	298	378	325	290	281	382	296	331	404	257	441	299	318	277	299	273	299	234	299	280	307	323
YOR010C	64	113	81	102	98	85	87	54	76	81	71	94	90	103	86	65	101	45	103	86	93	152	168	152
YOR011W	507	483	555	531	471	562	529	315	397	493	290	600	313	355	471	545	477	311	478	443	469	452	460	436
tT(AGU)O2	0	0	0	0	1	0	1	0	0	0	0	0	0	0	0	0	0	0	0	3	0	1	1	0
YOR011W-A	0	0	0	2	0	1	0	0	1	0	0	1	0	0	0	0	0	0	3	0	0	0	0	0
YOR012W	6	2	7	7	5	2	3	2	5	1	5	11	1	2	5	6	15	6	11	7	9	10	8	4
YOR013W	18	3	9	7	7	17	10	16	10	8	13	13	10	12	15	14	17	18	13	3	15	24	10	16
YOR014W	2438	2156	2370	2409	2088	2139	2029	1209	1635	1856	1427	2347	1619	2112	2189	2229	2096	1264	2090	2239	2166	1603	1873	1843
YOR015W	92	59	107	88	64	83	89	58	45	100	85	85	77	68	73	65	83	71	72	65	81	61	62	71
YOR016C	1179	1068	1095	954	948	1142	1070	624	695	927	852	1197	914	1002	1147	1135	937	689	1164	1096	982	1178	1287	1267
YOR017W	617	473	511	479	577	496	683	400	532	447	435	689	460	534	574	533	685	536	509	630	571	330	439	434
YOR018W	487	389	386	497	411	428	439	279	333	405	342	383	475	355	427	512	427	303	477	413	498	342	314	369
YOR019W	114	111	126	133	128	86	137	84	75	142	97	126	119	124	121	158	132	94	140	130	125	164	173	192
YOR020C	4402	2902	2871	2888	2906	2652	4369	2567	3121	3217	2844	4707	2983	3813	3934	3259	4649	3841	3891	3675	4104	3136	3451	4403
YOR020W-A	231	168	203	209	183	217	183	120	152	195	180	225	186	150	204	220	192	128	199	197	192	321	295	326
YOR021C	2574	2757	2913	2848	2661	2782	2769	2502	2348	2781	2758	2896	3257	2429	2744	2714	2678	2599	2531	2459	2041	2679	2932	2704
YOR022C	305	241	269	292	300	234	259	238	196	294	247	319	273	265	334	276	311	223	362	293	358	261	282	301
YOR023C	587	538	632	586	560	575	713	557	575	523	548	639	632	563	584	596	752	867	604	680	620	479	521	559
YOR024W	6	2	1	1	6	6	0	4	2	0	3	2	2	3	0	1	2	3	5	1	1	7	0	1
YOR025W	435	429	502	462	454	543	486	470	498	498	461	501	399	430	485	445	524	514	389	402	396	239	451	319
YOR026W	601	531	466	468	447	455	575	364	448	574	411	573	499	515	598	530	582	353	480	499	423	446	601	573
YOR027W	3190	2084	1890	2470	2325	1876	3755	2292	2434	2373	2297	2662	2781	3141	2369	2237	4162	2543	2785	2924	4063	1708	2273	3465
YOR028C	283	226	277	275	293	264	209	169	184	208	212	230	260	223	257	275	217	188	249	242	268	325	325	437
YOR029W	2	2	1	2	2	6	1	6	1	2	1	2	1	0	2	1	0	0	1	0	4	0	2	5
YOR030W	669	655	643	648	668	613	642	472	489	453	479	626	549	571	632	596	552	534	669	655	631	508	597	609
YOR031W	74	64	59	64	57	74	62	67	52	62	48	62	76	60	69	53	65	80	77	75	74	86	63	92
YOR032C	200	165	194	162	145	119	146	136	109	212	176	203	142	164	183	98	150	124	97	123	74	269	287	274
YOR032W-A	9	13	10	8	7	2	8	5	1	4	14	7	8	3	15	16	12	17	9	10	13	7	7	13
YOR033C	575	528	527	506	542	466	595	422	496	512	538	594	565	573	664	576	536	479	576	581	601	416	547	517
YOR034C	1101	1032	1058	964	900	981	1003	710	819	899	794	1090	909	907	1144	1066	984	752	1130	966	893	923	911	934
YOR034C-A	7	7	9	14	4	5	8	8	4	11	8	5	6	7	4	12	2	8	18	12	12	5	6	16
YOR035C	633	456	563	598	491	491	670	305	476	597	397	634	633	497	563	679	579	361	810	542	552	924	576	580
YOR036W	578	385	410	587	347	445	492	370	372	499	412	509	629	494	473	557	589	461	714	464	757	986	611	839
YOR037W	368	299	394	378	363	378	381	279	301	436	313	431	367	410	391	400	430	277	387	407	370	403	395	388
YOR038C	571	519	602	490	529	518	572	382	480	528	429	562	511	513	510	558	553	499	521	570	461	344	374	386
YOR039W	1942	1666	1694	1642	1536	1688	1748	1263	1394	1742	1343	1875	1449	1480	1590	1673	1671	1559	1598	1619	1499	1808	1928	1923
YOR040W	244	150	157	184	152	173	218	130	165	191	134	239	154	149	167	193	234	198	245	163	209	194	183	219
snR9	79	43	58	54	23	38	42	36	49	46	47	36	43	37	45	69	52	20	56	17	40	51	27	37
YOR041C	9	10	13	11	11	14	7	3	7	12	15	14	9	18	9	8	9	7	5	8	7	22	47	48
YOR042W	1126	881	989	981	1002	936	1088	987	1038	1078	1049	1061	1073	928	1045	964	988	1246	962	1032	1096	942	815	888
snR62	11	10	13	8	5	6	9	5	1	6	6	10	15	10	8	15	15	14	13	8	6	35	33	33
YOR043W	1726	1495	1790	1714	1650	1538	1605	1051	1132	1549	1302	1810	1374	1527	1622	1603	1799	1085	1503	1650	1531	1492	1795	1728
YOR044W	166	144	177	214	159	164	126	67	68	132	70	176	112	149	199	169	143	68	217	137	218	515	428	479
YOR045W	989	718	775	880	707	764	928	742	730	850	751	1062	736	783	773	750	936	1051	833	793	701	644	614	647
YOR046C	2650	2535	2867	2676	2438	2627	2797	1970	2236	2599	2247	2778	2401	2284	2595	2728	2791	1996	2439	2426	2269	2675	2936	2885
YOR047C	981	1007	978	1010	967	887	1028	795	861	947	938	1096	904	981	998	1015	1040	835	824	1009	951	1096	1368	1309
YOR048C	2258	2116	2153	2229	2292	2321	2640	2012	2361	2229	2124	2272	2192	1959	2227	2407	2333	2420	2183	2029	1960	1693	1999	1814
YOR049C	150	59	227	146	111	147	124	87	134	96	114	164	71	71	93	129	144	73	100	79	84	96	92	157
YOR050C	7	9	14	6	7	14	9	20	15	11	5	4	15	13	8	13	6	3	6	20	9	12	15	13
YOR051C	2829	2727	2982	2812	2567	2968	2832	2423	2479	2755	2608	2784	2663	2203	2698	2596	2498	2709	2379	2090	2148	3156	3197	3098
YOR052C	1737	1578	1493	2098	1565	1719	1844	1002	1198	1542	1105	1775	1859	1832	1946	1887	2202	1334	2640	2108	3105	4090	2958	4032
YOR053W	6	2	12	14	5	9	1	2	0	5	1	13	1	8	4	12	9	6	8	6	6	5	7	8
YOR054C	352	263	306	343	370	324	325	289	332	365	281	340	356	360	343	415	419	336	353	462	446	254	228	320
YOR055W	1	2	0	0	0	1	2	0	0	0	2	0	3	0	0	2	0	4	2	2	1	3	0	1
YOR056C	1721	1573	1532	1544	1510	1678	1731	1343	1419	1627	1513	1791	1582	1389	1796	1792	1616	1727	1670	1524	1373	1692	1801	1612
YOR057W	736	612	670	658	641	618	699	360	576	600	487	719	500	599	681	647	664	456	650	611	651	598	821	715
YOR058C	611	562	594	553	586	587	597	392	497	562	420	590	530	519	578	591	618	460	572	591	572	675	716	755
tK(UUU)O	2	2	1	0	1	0	0	0	0	3	1	2	0	0	6	5	2	2	2	0	1	1	0	0
YOR059C	559	498	491	642	481	495	692	425	424	491	429	532	566	541	515	702	649	426	684	700	593	814	878	919
YOR060C	334	239	272	354	249	241	349	226	316	266	274	304	330	308	283	342	311	267	356	361	340	488	383	354
YOR061W	2607	2316	2454	2547	2241	2478	2305	1586	1684	2241	1941	2675	2270	2048	2400	2585	2426	2187	2346	2215	2093	2684	2619	2536
YOR062C	146	124	142	128	94	132	118	91	104	120	92	130	124	96	104	127	132	101	129	127	148	402	197	209
YOR063W	115627	110490	123878	142349	147931	151726	112361	110075	108892	128287	127476	119609	128058	96152	105822	150020	150814	137242	146505	131643	131095	73409	87554	89535
YOR064C	281	206	235	206	241	232	266	186	198	250	271	259	220	297	255	230	270	216	210	286	189	326	388	429
YOR065W	3712	2800	3326	2822	2766	2752	3825	2728	3404	3069	2963	3873	3241	3242	3615	2653	3555	3939	2921	3559	3631	3806	5095	5312
YOR066W	615	546	637	568	552	556	626	494	549	545	481	594	506	519	642	424	603	560	459	499	606	392	365	408
YOR067C	1426	1367	1415	1407	1281	1340	1171	809	1059	1193	869	1328	986	1228	1443	1343	1374	955	1300	1327	1304	1016	1104	1159
YOR069W	1076	848	790	1074	902	916	985	732	765	835	758	909	1001	855	891	935	1035	817	1006	998	1027	1153	1148	1133
YOR068C	0	1	1	4	0	2	1	4	1	5	2	3	1	0	0	10	2	0	2	6	1	5	2	0
YOR070C	449	401	501	554	416	510	542	326	411	467	429	472	514	378	427	509	485	423	412	460	393	455	484	475
YOR071C	1187	812	1140	1212	1038	1087	1241	862	1042	1108	883	991	696	660	811	1057	1013	1011	838	608	914	550	571	711
YOR072W	0	5	2	0	3	2	0	2	5	1	1	1	1	7	1	0	8	6	1	1	4	6	4	6
YOR072W-A	10	4	2	3	11	8	3	2	9	10	1	15	6	8	10	7	10	7	5	1	7	3	4	13
tP(UGG)O2	0	0	0	0	0	0	0	0	0	0	0	0	0	0	0	0	0	0	0	0	0	0	0	0
YOR072W-B	0	0	0	0	0	0	0	0	0	0	0	0	0	0	0	0	0	0	0	0	0	0	0	0
YOR073W	286	293	280	287	241	269	280	263	293	290	273	311	273	231	307	264	285	307	281	319	259	120	245	220
YOR074C	533	385	478	379	395	414	599	335	380	514	392	483	398	331	363	445	471	486	423	416	392	313	461	448
YOR073W-A	0	0	0	0	0	0	1	0	0	0	0	0	1	0	0	0	2	0	2	0	0	0	0	0
YOR075W	306	249	287	331	296	319	313	164	220	262	198	352	164	262	279	307	327	198	221	234	230	400	471	509
YOR076C	475	425	433	445	486	406	441	277	357	361	278	463	359	410	420	498	435	287	467	471	422	425	525	559
YOR077W	151	119	126	112	92	109	112	109	155	126	123	128	100	91	92	94	148	160	138	117	109	132	117	112
YOR078W	1101	952	883	911	938	912	1160	782	859	956	1012	1170	936	917	1089	875	1084	1085	986	1122	906	1582	1930	1510
YOR079C	859	711	795	810	678	742	829	401	543	783	552	818	778	771	819	782	832	416	763	796	935	1106	1082	1067
YOR080W	497	496	508	527	473	508	458	231	319	446	310	513	416	472	413	579	499	253	556	519	511	655	717	663
YOR081C	1135	1089	1099	1048	986	1007	1300	953	1231	1134	1053	1144	1221	1119	1217	1109	1137	1161	1063	1061	1045	1059	1180	1387
YOR082C	0	0	0	0	0	0	0	0	0	0	1	2	1	2	0	1	0	0	0	1	1	0	0	0
YOR083W	195	148	175	176	130	197	196	158	239	172	141	186	199	136	182	150	169	202	159	178	179	85	108	149
YOR084W	273	203	274	265	219	267	391	272	343	322	256	285	362	273	299	216	281	277	269	248	292	186	197	239
YOR085W	2805	2434	2670	2387	2395	2514	2904	2482	2585	2808	2383	2593	2826	2333	2596	2523	2562	2280	2537	2444	2332	2289	2259	2337
YOR086C	2221	1745	2083	2085	1846	2075	2202	1461	2076	2195	1677	2219	2085	1932	2174	2156	2204	1829	1953	2186	2064	1098	1395	1611
tN(GUU)O2	0	0	0	0	0	0	0	0	1	0	0	1	0	0	1	1	2	0	0	1	0	0	0	0
YOR087W	848	651	794	726	657	686	864	553	642	733	611	880	586	734	747	667	886	641	702	744	757	565	662	845
YOR089C	1259	1146	1155	1181	1055	1081	1127	984	860	1260	1109	1262	1227	1077	1146	1125	1184	1142	1165	1133	1082	1440	1348	1410
YOR090C	867	707	749	846	680	702	900	569	654	771	659	856	769	738	769	818	893	702	849	806	805	650	722	817
YOR091W	2066	2032	2003	2121	1970	1996	2381	2083	1950	2093	2126	2278	2121	1893	2152	1878	2206	2586	1957	1992	1867	1731	2056	1779
YOR092W	1611	1487	1627	1676	1556	1436	1561	1225	1453	1441	1408	1594	1800	1433	1604	1538	1519	1401	1491	1237	1699	1607	1446	1888
YOR093C	663	610	716	610	712	617	696	421	566	591	502	761	650	648	638	684	759	536	761	860	705	508	617	607
YOR094W	376	406	431	341	330	333	376	298	347	411	366	379	324	340	359	341	449	342	308	297	288	604	630	610
YOR095C	2708	2707	2954	2612	2449	2669	2702	2158	2626	2720	2494	3037	2228	2361	2580	2533	2651	2294	2247	2122	1988	1601	1913	1829
YOR096W	33340	31025	35810	30463	30637	32282	38307	31174	31243	35037	32117	34534	36429	27586	29813	31136	32674	18773	27475	23547	24230	30106	31869	31339
YOR097C	197	121	153	160	121	133	173	97	151	123	85	215	120	126	192	175	189	118	172	190	178	155	184	209
YOR098C	2157	2007	2117	1978	1941	1903	2400	1956	2426	1966	2098	2156	2089	1830	2260	2037	2296	2031	1924	2250	1963	1129	1590	1655
YOR099W	5091	4800	5586	4630	4493	4879	5474	4114	4874	5200	4741	5535	5334	4609	4872	4955	5261	4436	4639	4104	4369	3777	3803	4059
YOR100C	18	20	22	28	24	21	18	13	23	16	14	16	19	21	24	29	18	30	38	36	39	66	54	74
YOR101W	2230	2265	2257	1817	2083	2145	2088	1625	1811	1850	1672	2276	1835	1951	1991	2081	2176	2081	2031	1981	1720	1584	1718	1574
YOR102W	2	4	2	5	0	3	0	0	0	1	0	3	0	3	0	3	5	2	6	7	3	1	2	5
YOR103C	967	703	881	804	705	660	861	287	576	758	461	881	561	775	841	730	823	329	879	1023	896	1113	1133	1150
YOR104W	325	218	283	266	230	313	234	161	153	221	160	318	272	238	295	281	253	234	328	292	285	432	465	395
YOR105W	3	7	6	10	9	20	7	5	3	10	2	6	4	8	2	5	1	4	1	7	6	9	12	16
YOR106W	373	379	383	367	308	380	378	348	304	353	333	420	414	366	389	389	368	386	389	324	306	461	436	428
YOR107W	538	635	555	498	598	528	604	395	435	610	457	540	673	531	676	512	525	500	662	708	789	1221	1878	1686
YOR108W	5852	5896	6176	5926	5866	5958	6554	6434	6234	6343	6622	6088	7094	5478	6153	5941	6499	5695	5191	4733	4457	6295	7808	6863
YOR108C-A	0	0	0	0	0	2	2	0	0	0	0	0	0	0	0	2	0	0	2	0	0	2	0	0
YOR109W	1245	999	1125	1113	1019	1114	1339	886	1014	997	902	1156	1048	1040	1084	1151	1329	1001	1176	1224	1153	815	886	855
YOR110W	580	613	510	585	527	527	624	491	480	548	528	624	543	482	531	532	571	522	640	525	590	467	468	540
YOR111W	232	211	203	220	152	229	237	137	178	237	139	265	189	207	190	249	239	142	275	240	238	186	224	253
YOR112W	833	773	883	804	819	777	886	625	767	855	695	992	798	757	932	890	882	752	832	963	862	574	662	747
YOR113W	452	312	330	378	336	353	386	270	336	292	308	318	390	326	316	394	437	326	375	435	394	286	271	233
YOR114W	117	100	115	101	92	111	111	66	75	111	76	138	88	121	120	97	95	104	131	147	101	125	110	116
YOR115C	938	858	870	785	786	759	848	592	632	815	671	986	853	778	814	816	798	655	952	826	769	1556	1717	1611
YOR116C	4009	3827	4008	3953	3779	3872	4222	3037	3964	3680	3590	4029	3783	3469	3861	3846	4037	2986	3594	3875	3438	2680	3171	2966
YOR117W	2957	2461	2486	2797	2692	2541	3049	2158	2523	2541	2498	3013	2662	2643	2739	2894	3273	2657	2962	2998	2975	2775	3118	3218
YOR118W	946	708	794	807	700	788	926	545	694	778	624	878	737	717	832	872	869	573	829	886	701	664	730	771
YOR119C	1603	1526	1519	1473	1395	1437	1573	1038	1288	1393	1218	1631	1188	1280	1502	1527	1528	1360	1384	1419	1141	1385	1714	1346
YOR120W	297	244	329	286	248	317	328	221	243	387	225	308	321	262	240	309	323	243	280	246	352	539	465	649
YOR121C	3	0	2	2	4	4	0	0	0	1	1	0	0	1	1	2	1	0	1	8	1	1	8	6
YOR122C	7019	5796	6737	6314	5522	6102	6954	5602	6243	6893	6254	7416	6808	5949	6991	6128	6552	6288	6593	5830	5988	7100	6930	7253
YOR123C	1497	1281	1441	1430	1216	1273	1397	1227	1175	1399	1393	1480	1394	1277	1328	1393	1447	1495	1382	1424	1331	1336	1360	1347
YOR124C	1002	895	844	968	821	903	1034	525	740	842	721	1066	805	802	920	950	1116	656	1033	997	1026	651	901	935
YOR125C	388	249	356	333	304	264	366	283	289	373	289	400	376	290	362	307	334	292	375	341	334	267	234	253
YOR126C	302	209	253	278	270	253	305	249	301	284	262	335	264	308	292	280	333	288	325	288	262	341	308	358
YOR127W	1223	1165	1180	1187	1145	1083	1327	1053	1205	1242	1078	1219	1459	1260	1260	1174	1381	929	1396	1239	1341	1118	1321	1279
YOR128C	388	338	384	395	446	367	432	345	360	349	265	370	407	350	395	318	422	307	324	377	390	810	855	825
YOR129C	452	501	470	386	416	432	434	296	381	376	312	459	329	419	439	414	434	252	383	481	383	342	456	402
YOR130C	566	472	630	561	454	548	556	446	450	622	518	520	558	455	558	578	526	460	567	463	497	490	513	500
tD(GUC)O	2	0	0	2	0	0	0	0	2	0	0	1	0	3	2	4	3	0	1	2	1	5	1	1
YOR131C	568	507	500	531	533	496	635	455	433	562	524	584	616	516	571	521	604	660	582	601	536	763	719	846
YOR132W	808	660	764	784	590	642	832	625	721	776	628	801	853	675	697	757	741	846	741	582	724	446	479	525
YOR133W	23057	23899	26143	22161	23549	23998	25921	23527	24973	25511	26268	22435	28247	20633	22727	23739	23837	21550	21674	20085	19889	19185	21433	20148
YOR134W	214	131	176	291	157	190	177	93	87	217	131	194	437	216	272	238	217	244	451	227	737	1410	557	1110
YOR135C	10	1	4	1	2	5	1	0	2	2	0	1	0	0	8	0	7	0	5	3	4	7	5	6
YOR136W	4505	3066	3709	3769	3540	3518	5313	3140	3697	3968	3309	4815	4716	5049	4926	4049	5302	5021	5416	6283	6311	5190	4677	6761
YOR137C	799	515	608	712	508	648	530	405	438	661	458	682	541	611	609	609	588	465	689	507	850	864	418	674
YOR138C	801	723	813	833	803	778	780	686	813	793	741	838	811	625	824	770	834	759	748	791	752	745	730	668
YOR139C	0	0	0	0	1	0	1	0	0	3	0	0	4	4	1	0	0	0	2	2	2	1	2	0
YOR140W	763	636	666	611	619	594	795	695	698	701	689	760	575	497	639	617	745	806	583	661	606	288	408	428
YOR141C	1170	945	972	988	976	970	1134	778	940	1001	783	1069	899	976	1002	1074	1022	838	995	1064	919	814	944	854
YOR142W	3176	2484	2631	2574	2531	2584	3495	1987	2751	2808	2273	3298	2879	3036	3054	2693	3342	2534	3169	3135	3501	2733	3104	3748
tG(CCC)O	1	0	0	2	0	0	2	1	1	1	2	0	1	1	0	3	0	0	1	0	3	2	0	2
YOR142W-B	40	44	56	46	82	47	63	35	49	48	42	43	63	69	37	42	50	39	33	47	47	24	58	54
YOR142W-A	0	0	0	0	0	0	0	0	0	0	0	0	0	0	0	0	0	0	0	0	0	0	0	0
YOR143C	607	637	618	535	613	592	559	331	383	536	496	727	434	576	677	603	654	444	637	631	588	822	946	839
YOR144C	439	376	412	354	389	348	456	275	392	398	320	472	329	459	466	383	422	345	396	519	378	228	444	368
YOR145C	3581	3454	3706	3694	3388	3329	3554	3155	3049	3391	3701	3793	3525	3127	3974	3448	3516	4156	3212	3762	2774	4444	5188	4148
YOR146W	25	11	19	42	10	28	15	0	17	11	7	21	3	5	14	17	10	1	18	20	12	44	36	23
YOR147W	797	614	646	736	661	728	666	373	469	583	442	687	492	616	679	704	743	424	668	748	636	610	755	668
YOR148C	291	241	277	291	260	256	313	168	224	311	251	294	324	311	273	289	300	263	306	296	290	439	467	442
YOR149C	757	634	761	693	635	741	633	463	567	586	519	716	613	595	659	692	696	489	735	672	640	666	727	779
YOR150W	1506	1049	1241	1091	1077	1061	1452	1006	1125	1207	1095	1630	1214	1133	1241	1115	1351	1024	1107	1248	1147	1103	1087	1192
YOR151C	4350	4065	4133	4162	4134	3940	4452	3291	3899	3874	3469	4212	3817	3721	3956	4381	4668	3497	4231	4403	4176	3086	3975	3867
YOR152C	140	79	98	123	87	108	117	53	82	83	48	116	76	135	102	94	106	87	130	137	126	162	133	206
YOR153W	5193	4089	4575	4189	4450	4276	5487	3851	4919	4038	3787	4963	4039	4770	4664	4354	5186	3935	4384	5154	5593	3971	4851	4920
YOR154W	914	847	838	839	775	807	789	416	680	792	569	903	566	772	921	855	836	640	747	837	706	775	1040	866
YOR155C	684	460	506	512	492	491	572	447	513	497	537	626	486	466	437	531	624	535	506	547	548	672	710	766
YOR156C	361	318	335	357	298	359	340	239	274	305	308	327	331	318	352	326	417	373	350	388	372	248	269	301
YOR157C	1676	1338	1351	1736	1506	1477	1662	1321	1432	1448	1409	1697	1472	1422	1469	1477	1985	1745	1608	1761	1872	1461	1640	1753
YOR158W	1011	724	755	676	742	621	1003	640	745	781	632	1076	779	815	900	626	1011	823	841	911	800	490	521	680
YOR159C	552	570	615	592	530	603	681	653	581	677	629	679	737	570	634	549	568	663	526	593	491	702	794	722
YOR160W	1486	1375	1561	1489	1272	1452	1391	792	1105	1191	1015	1441	1051	1272	1581	1407	1367	866	1274	1369	1392	987	1295	1244
YOR161C	651	373	468	626	329	527	435	524	404	727	526	727	535	774	569	441	746	623	693	581	641	1000	1102	1462
YOR161W-A	17	16	13	12	18	14	17	23	16	7	8	4	11	10	18	30	15	12	16	8	18	0	4	3
YOR161W-B	24	26	38	36	39	34	41	14	30	27	20	25	10	14	23	41	27	30	23	10	33	5	4	2
YOR161C-C	13	15	22	13	14	17	20	14	22	10	10	15	18	13	11	20	20	17	17	19	13	18	24	17
YOR162C	711	714	662	756	660	729	800	598	565	640	578	673	647	678	798	662	850	614	719	705	679	490	619	667
YOR163W	291	217	251	251	190	199	322	227	299	275	229	338	286	256	274	204	305	365	328	229	332	338	338	412
YOR164C	1240	1192	1291	1103	1083	1106	1158	771	1011	1184	945	1299	902	1081	1084	1116	1172	916	1071	1096	1020	1377	1530	1483
YOR165W	2862	2595	2804	2731	2597	2734	2975	1758	2306	2479	2190	3045	2288	2447	2653	2858	2728	1911	2627	2716	2431	2166	2662	2282
YOR166C	599	498	513	503	470	477	505	324	372	430	344	636	427	505	569	524	515	375	536	592	510	464	550	564
YOR167C	9617	7688	10355	9852	6299	10509	8175	7446	9183	10129	8702	11649	5884	8262	9819	10909	10273	10219	10218	7651	7580	11094	8321	9872
YOR168W	7482	7068	7591	6960	6865	7104	7664	5229	6368	7071	5941	7719	6048	5695	6679	6747	6582	4866	6435	6401	5660	4869	5944	5667
YOR169C	0	0	1	0	0	0	0	0	0	1	0	1	0	0	0	0	0	0	0	0	0	0	0	0
YOR170W	1	0	0	0	0	0	0	0	0	0	0	0	0	0	0	0	0	0	0	0	0	0	0	0
YOR171C	1432	1491	1501	1434	1440	1533	1563	1118	1329	1457	1340	1492	1496	1319	1466	1405	1532	1232	1360	1482	1381	1479	1657	1515
YOR172W	592	600	520	608	512	457	621	378	478	510	372	635	477	493	533	571	621	441	527	661	593	461	526	483
YOR173W	90	50	71	56	55	52	48	39	48	51	58	72	50	44	60	90	64	78	57	60	92	50	38	130
YOR174W	831	689	729	705	631	683	772	649	547	765	710	796	810	756	779	688	717	622	762	778	728	815	941	876
YOR175C	2300	2568	3233	2353	2244	2606	2350	1634	2299	1989	2043	2609	2401	2040	2379	2444	2318	1673	2088	1886	2086	1213	1293	1428
YOR176W	1474	1454	1585	1359	1217	1465	1501	1178	1169	1343	1313	1519	1552	1216	1366	1504	1352	1339	1292	1210	1391	1170	1143	1298
tV(AAC)O	0	3	4	0	2	2	4	3	1	1	3	3	1	5	1	1	0	3	5	1	2	0	1	2
YOR177C	45	25	27	39	46	53	53	21	25	29	30	53	21	23	40	57	17	32	47	52	46	72	64	77
YOR178C	35	32	52	54	33	47	45	15	22	33	20	40	33	26	30	58	45	37	69	32	81	119	50	101
YOR179C	358	300	306	323	293	302	330	312	270	365	276	388	432	290	371	345	364	356	379	335	351	523	530	515
YOR180C	135	88	105	128	95	99	110	78	101	100	84	119	95	99	104	124	122	99	99	139	134	237	276	226
YOR181W	792	633	737	743	643	747	729	648	785	816	744	750	747	712	813	711	740	867	718	716	906	412	478	598
YOR182C	2735	1643	2188	2501	1339	2375	1397	1435	1737	2217	1738	3100	783	2100	2077	2684	2341	1376	2416	1900	1569	4138	2987	3207
YOR183W	0	2	0	4	0	3	0	0	4	1	1	3	3	0	0	0	1	3	4	0	0	0	2	2
YOR184W	2259	1789	2080	1817	1776	1887	2377	1722	1997	2098	1884	2198	1621	1851	1971	1718	2048	1639	1857	1745	1842	1605	1946	2144
snR36	15	11	7	13	14	13	1	7	6	5	5	9	6	12	12	16	9	2	18	7	11	30	20	21
YOR185C	216	149	176	168	116	145	232	150	241	190	147	261	157	152	193	174	241	176	216	190	239	216	182	314
YOR186W	22	7	5	8	9	5	5	0	18	10	4	4	8	7	8	13	5	4	2	10	1	8	3	13
YOR186C-A	6	8	4	4	5	1	2	0	1	8	3	6	7	3	2	9	7	1	9	2	3	3	4	8
YOR187W	9463	7377	7492	6895	7413	6812	9504	6283	8352	7436	7130	10779	7040	8845	9265	7337	9650	7861	8204	8595	8710	4461	4996	6359
YOR188W	1043	882	1052	890	852	806	1091	846	1182	926	907	1125	1098	888	1063	831	915	977	883	962	880	501	735	679
YOR189W	389	355	337	389	332	352	349	359	372	350	356	410	362	343	428	310	403	535	382	350	310	510	559	527
YOR190W	39	27	27	40	40	44	35	27	33	43	29	41	34	36	31	25	35	40	44	44	41	26	26	44
YOR191W	1082	941	892	1037	960	1047	1089	777	895	944	850	1051	932	861	978	1047	1013	879	1045	1159	952	879	1034	981
YOR192C	140	129	137	128	176	165	156	84	114	173	118	148	171	146	204	158	193	99	187	148	145	127	134	154
YOR192C-C	56	41	53	57	30	47	41	11	6	40	19	37	41	64	47	52	38	4	49	34	58	15	37	21
YOR192C-B	390	336	319	371	408	320	346	203	312	280	310	351	339	346	375	394	400	246	388	339	533	170	204	187
YOR192C-A	0	0	0	0	0	0	0	0	0	0	0	0	0	0	0	0	0	0	0	0	0	0	0	0
tM(CAU)O1	3	1	2	4	3	2	3	0	2	4	6	3	2	1	2	4	3	8	8	8	1	3	1	0
YOR193W	240	226	179	277	214	254	218	122	163	189	159	221	214	251	220	240	246	138	246	267	283	259	227	241
YOR194C	940	810	816	848	843	884	915	740	818	852	804	948	899	844	832	813	944	1046	879	950	878	881	991	978
YOR195W	707	597	587	619	554	561	613	319	385	437	317	632	409	607	693	576	581	394	617	737	546	625	844	678
YOR196C	1245	1098	1292	1269	1211	1347	1304	1175	1095	1309	1225	1419	1244	1105	1148	1312	1369	1168	1233	1515	1111	1521	1516	1405
YOR197W	2510	2384	2601	2633	2348	2395	2418	2346	2522	2598	2516	2570	2847	2255	2436	2473	2635	2737	2366	2355	2441	2178	2211	2383
YOR198C	6619	5737	5956	5560	5485	5436	6935	4876	5680	5810	5722	6709	6687	6250	6306	5921	6909	5490	6040	6117	6091	4292	5009	5216
YOR199W	0	0	0	1	0	0	0	0	0	1	0	1	0	0	0	1	0	0	0	0	0	0	0	0
YOR200W	0	0	0	0	0	0	0	0	0	1	0	0	0	0	0	0	0	0	1	3	0	0	0	0
YOR201C	1114	972	1006	877	1004	837	1169	996	1067	1028	1048	1170	1135	1030	1204	896	1197	1100	1028	982	952	789	928	991
YOR202W	293	321	368	337	361	343	375	384	394	398	356	371	419	267	374	311	301	308	335	301	275	699	815	746
YOR203W	2	0	0	0	0	0	0	0	0	0	0	0	0	1	0	0	0	0	1	0	0	0	0	0
YOR204W	8443	7778	7450	7600	7685	7059	9618	7964	10145	7848	8007	7618	9168	7355	7786	7902	8838	8003	8347	8554	8595	7713	8482	8288
YOR205C	710	518	517	514	512	483	611	437	542	557	473	638	510	588	637	533	663	507	498	648	525	453	628	624
YOR206W	4704	4478	4792	4708	4471	4560	4591	2894	3831	4090	3306	4771	3514	3912	4422	5115	4870	3347	4113	4258	3615	4099	5284	4193
YOR207C	2924	2704	2793	3011	2829	2840	2854	2122	2487	2627	2302	2943	2504	2575	2708	3016	3005	2041	2920	2978	2639	3047	3445	2883
YOR208W	634	427	404	609	444	454	545	286	319	494	406	555	654	570	648	574	513	405	785	663	861	847	649	821
YOR209C	4778	4557	4886	4736	4553	4626	5137	3574	3871	4708	4163	4852	4311	3887	4296	4821	4954	3711	4407	3771	4629	5408	4991	5434
YOR210W	1429	1345	1431	1441	1401	1484	1357	976	1045	1439	1194	1756	1540	1378	1555	1217	1502	997	1501	1586	1277	2346	2557	2300
YOR211C	819	645	729	806	763	791	856	530	688	759	544	844	550	708	813	800	857	571	721	826	821	486	694	698
YOR212W	2385	2287	2451	2306	2286	2335	2481	1702	1944	2362	2108	2532	2245	2044	2369	2325	2193	1824	2168	2163	1865	1904	1864	1957
YOR213C	491	418	497	464	437	440	450	400	382	453	401	570	387	400	470	485	408	487	419	385	382	620	577	562
YOR214C	4	1	1	4	2	3	2	6	3	3	3	5	1	3	5	1	2	4	3	2	4	5	3	2
YOR215C	618	468	521	522	456	489	684	410	386	583	373	594	658	497	542	585	577	419	625	550	518	870	802	906
YOR216C	934	784	784	883	793	797	1025	692	610	826	854	873	867	783	921	891	893	846	878	847	871	836	872	924
YOR217W	2265	2137	2311	2191	1993	2052	2295	1924	2094	2010	1988	2397	2135	1935	2327	2108	2220	2237	1918	2053	1864	1320	1569	1481
YOR218C	1	2	0	3	0	1	4	1	0	0	0	0	1	0	4	0	1	0	0	0	1	2	0	3
YOR219C	1206	1011	1138	1339	1004	1039	1178	802	871	1193	942	1017	1211	953	1072	1184	1121	904	1223	961	1154	1427	909	1198
YOR220W	1345	1109	1212	1481	1291	1180	1207	708	802	1258	961	1167	1489	1175	1310	1308	1460	631	1402	1028	1661	2829	1626	2593
YOR221C	825	703	708	672	668	686	803	514	653	706	689	818	729	594	683	709	707	760	632	727	674	915	962	954
YOR222W	1073	1062	1240	1378	1086	1235	1200	1197	975	1383	1173	1231	1458	981	1185	1289	1118	966	1314	886	1093	1373	1553	1493
snR35	26	5	14	19	4	11	11	2	9	15	2	16	22	13	17	18	7	10	20	11	8	20	20	15
YOR223W	185	154	165	219	157	155	217	134	141	189	174	179	225	159	145	183	222	168	187	152	192	171	146	193
YOR224C	3143	3021	3100	2915	2572	2993	2975	2650	2972	3264	2895	3316	2683	2665	3166	2760	2886	2999	2756	3054	2578	3212	2938	2951
YOR225W	2	1	1	0	0	0	0	0	0	2	0	0	3	0	0	0	0	2	1	1	1	3	1	1
YOR226C	406	315	359	352	326	399	397	377	351	289	323	451	337	317	402	302	353	431	340	324	258	825	1331	975
YOR227W	931	748	807	858	722	783	844	594	627	720	614	841	749	710	763	833	785	766	928	939	955	578	727	814
YOR228C	370	318	413	293	292	295	374	300	333	330	294	335	345	313	324	286	362	330	346	289	401	369	281	394
YOR229W	238	258	277	277	216	271	284	250	307	250	282	284	237	216	303	243	266	303	255	187	202	251	220	256
YOR230W	4870	3903	4414	4055	3803	4142	5106	3877	4729	5026	4312	5413	4983	4354	4926	3980	4648	4593	4522	3726	4649	6078	5196	7638
YOR231W	746	779	796	833	670	739	810	696	708	719	687	823	830	741	801	811	885	790	775	676	779	506	514	555
YOR231C-A	0	6	0	3	3	5	2	0	0	1	2	1	3	0	4	3	4	0	4	1	1	5	5	3
YOR232W	3101	2696	2881	2735	2644	2636	3053	2127	2187	2757	2469	3171	2767	2561	2592	2657	2806	2199	2597	2690	2626	2478	2621	2686
YOR233W	846	791	818	810	770	825	866	748	801	788	856	916	803	851	946	771	887	925	776	981	866	573	921	800
YOR234C	7405	6993	7207	6585	6159	7045	7958	7642	7864	7964	7548	9047	7160	6391	7809	7017	7774	9834	6310	5856	5401	6153	5939	6266
YOR235W	0	0	0	0	0	1	0	0	0	0	0	0	0	0	0	0	0	0	0	0	0	0	0	1
snR17a	35	24	27	37	20	19	25	4	28	22	17	31	19	12	21	16	21	9	17	6	15	11	9	20
YOR236W	547	438	513	487	395	437	520	420	464	537	457	563	464	419	457	439	523	556	389	327	296	264	307	343
YOR237W	36	24	30	24	16	17	21	6	19	16	10	34	27	21	18	26	25	12	20	21	21	11	12	11
YOR238W	487	378	452	470	434	453	411	245	311	391	382	445	328	410	471	470	471	269	455	447	475	674	711	756
YOR239W	2149	1713	1941	1904	1688	1882	2145	1688	1870	1955	1766	1993	2193	1744	2159	2140	2051	1907	1975	2041	1883	1745	1924	1855
YOR241W	1391	1309	1460	1357	1213	1348	1450	1075	1263	1404	1273	1453	1444	1202	1291	1374	1394	965	1194	1340	1177	1527	1693	1625
YOR242C	21	29	53	39	42	35	39	17	22	23	23	32	27	23	22	40	43	19	43	82	27	45	67	34
YOR243C	3197	3697	3726	3529	3405	3783	3365	2868	2980	3455	3239	3421	3521	2895	3108	3731	3319	2899	2967	3055	2541	3065	3480	3013
YOR244W	504	468	541	463	526	409	555	338	360	469	472	579	468	475	523	487	563	403	524	546	475	623	672	612
YOR245C	591	464	537	529	430	507	540	326	430	576	396	549	454	600	584	519	556	421	581	540	554	588	679	770
YOR246C	1360	1181	1348	1328	1185	1264	1385	1214	1525	1486	1324	1415	1352	1105	1237	1242	1258	1518	1248	1324	1128	1448	1647	1663
YOR247W	2592	1638	1691	2671	1467	1917	1451	1033	1289	1152	876	1845	1145	1449	2027	1409	1244	1957	2204	2219	2433	3950	3308	3914
YOR248W	1	0	0	1	0	2	0	0	0	0	1	0	0	0	0	0	0	1	0	2	1	2	1	0
YOR249C	313	274	291	354	307	276	315	149	182	312	182	351	242	306	309	318	370	160	301	407	349	328	346	360
YOR250C	537	474	501	506	513	495	530	461	440	516	484	547	535	456	471	514	543	510	541	489	491	707	702	740
YOR251C	1499	1322	1632	1380	1440	1561	1456	1132	1203	1411	1356	1466	1235	1218	1360	1402	1360	1469	1337	1424	1264	2031	2015	1995
YOR252W	1160	1211	1251	1397	1267	1366	979	1008	927	1233	1065	1185	1259	978	1118	1341	1185	1045	1245	1351	944	1711	1621	1417
YOR253W	583	588	653	590	560	631	729	491	687	694	509	705	624	529	658	626	673	320	576	574	593	1085	1069	1068
YOR254C	4684	4310	4417	4374	4070	4399	4334	2644	3244	3949	3119	4502	3360	3855	4218	4471	4620	3067	4242	4096	3821	3618	3825	3855
YOR255W	0	4	2	0	2	7	2	0	0	6	0	1	8	0	4	0	7	1	2	1	1	0	2	2
YOR256C	998	917	984	908	892	953	967	646	814	800	799	1025	773	881	921	977	995	735	973	979	1000	921	831	949
YOR257W	598	445	492	545	406	458	465	320	318	473	432	495	419	444	441	445	500	383	483	445	413	653	541	643
YOR258W	123	125	119	94	128	123	119	55	92	94	78	96	94	129	122	124	110	74	139	117	104	184	151	142
YOR259C	3036	2503	2363	2908	2737	2686	3291	2445	2537	2513	2635	3019	2571	2542	2673	2588	3170	2936	2893	2970	2863	2615	3158	2965
YOR260W	3833	3365	3661	3615	3414	3564	3612	2752	3141	3434	3211	3844	3298	3148	3503	3700	3754	3243	3467	3771	3205	2683	3187	3171
YOR261C	2283	1993	2016	2129	2200	2265	2218	1268	1529	1882	1494	2341	1682	2198	2195	2243	2540	1384	2452	2407	2520	2974	3518	3537
YOR262W	781	655	756	712	639	788	638	482	560	646	573	866	490	566	680	635	621	523	619	617	530	730	842	733
YOR263C	0	2	0	1	0	0	0	1	0	1	0	0	0	1	0	3	1	0	0	2	2	3	4	6
YOR264W	1364	1247	1241	1424	1269	1177	1607	1139	1180	1318	1153	1392	1326	1330	1426	1261	1679	1104	1382	1432	1415	1328	1418	1664
YOR265W	332	289	273	312	265	277	262	182	186	303	292	380	211	325	342	337	361	308	351	327	252	579	551	478
YOR266W	474	384	379	406	328	376	458	259	310	371	316	472	355	380	397	465	413	317	437	466	400	359	457	390
YOR267C	2351	2087	2096	2438	1941	2006	2404	1621	1718	2276	1856	2157	2672	2170	2354	2416	2390	1885	2887	2283	3279	2021	1973	2417
YOR268C	1	3	0	0	1	1	2	1	2	0	0	0	2	2	2	0	1	1	1	2	1	1	3	1
YOR269W	491	433	444	434	428	463	474	385	447	409	391	506	454	410	411	381	442	393	392	446	466	424	461	485
YOR270C	13511	12196	12955	12532	11633	12150	13511	9019	11566	11927	9978	13032	11221	11454	12150	12527	12725	9356	12122	11019	11777	12857	13956	14143
YOR271C	3375	3171	3404	3153	2950	3330	3413	3367	3672	3708	3418	3642	3144	2590	3276	2816	3042	3508	2672	2401	2536	2548	3202	2906
snR8	11	10	14	14	8	21	13	3	11	22	4	11	0	8	12	21	8	13	26	13	4	9	3	7
YOR272W	3123	3078	3164	3025	3317	3192	3301	2998	3282	3260	3223	3435	3035	2806	3180	3065	3328	3065	2913	2965	2423	2784	3402	2694
YOR273C	1498	1262	1796	1622	1160	1451	1390	996	1159	1571	1202	1516	1822	1079	1495	1548	1349	1292	1281	961	1610	1172	745	1692
YOR274W	636	585	664	639	551	532	639	505	495	703	563	706	598	567	619	602	637	535	602	607	487	796	836	761
YOR275C	595	518	534	572	537	544	608	317	461	503	392	627	513	578	577	547	618	359	574	550	596	431	454	526
YOR276W	4533	4524	4662	4153	4190	4449	4405	3475	3224	4604	3919	4385	4570	3830	4104	4190	4220	4198	3861	4034	3544	4392	4517	4488
YOR277C	2	10	5	5	6	1	7	0	3	4	5	3	12	19	5	5	4	5	5	6	1	5	4	7
snR31	142	49	101	97	49	104	67	39	82	99	88	143	53	114	107	146	108	79	124	65	86	173	124	153
snR5	41	25	34	34	25	31	36	9	13	16	5	43	13	24	39	36	29	16	50	29	47	39	27	32
YOR278W	291	248	284	223	237	217	312	118	141	275	202	311	212	262	237	253	253	189	251	237	241	352	349	365
YOR279C	158	164	157	173	156	158	140	110	85	169	104	173	178	173	216	166	144	149	162	183	177	241	259	238
YOR280C	381	361	392	393	316	400	399	302	299	350	320	453	282	312	331	417	357	333	372	379	360	388	416	491
YOR281C	885	829	892	788	844	821	980	821	889	784	816	925	940	887	962	799	975	1013	862	934	962	939	944	1065
YOR282W	1	0	0	0	0	0	0	0	0	0	0	1	0	0	1	0	0	0	0	0	3	3	0	0
YOR283W	1206	1002	1089	1072	1038	1107	1087	707	847	1033	1010	1243	1084	1101	1198	1101	1043	958	1091	1166	1088	1587	1648	1716
YOR284W	162	143	165	105	118	146	186	146	168	146	161	199	165	162	163	135	205	137	167	162	157	244	379	317
YOR285W	1207	889	959	1107	953	956	1349	984	1194	1170	947	1347	1201	1155	1218	916	1326	1000	1184	1040	1405	1273	1099	1749
YOR286W	1323	1217	1197	1173	1084	1089	1471	1183	1332	1227	1260	1421	1431	1233	1349	1167	1572	1465	1245	1294	1159	1299	1216	1410
YOR287C	558	461	444	423	456	487	494	452	487	490	490	542	490	421	523	457	509	638	436	547	444	494	683	576
YOR288C	571	435	513	462	488	440	578	270	382	517	395	598	359	568	481	494	544	397	456	492	576	310	319	436
YOR289W	96	51	48	78	42	55	55	28	39	67	37	59	115	55	69	62	79	53	109	70	96	217	155	255
tA(UGC)O	0	0	0	0	0	0	0	0	0	0	0	0	0	0	0	0	0	0	0	0	0	0	0	0
YOR290C	1341	1262	1423	1374	1156	1309	1343	938	1251	1189	1089	1358	1284	1136	1256	1374	1360	1059	1344	1298	1275	689	898	868
YOR291W	1182	950	1065	1188	1021	1012	1204	738	1041	1122	842	1101	1001	959	1141	1182	1165	829	1124	1169	1154	755	900	996
YOR292C	333	242	273	309	206	236	275	176	178	323	214	296	244	236	265	280	282	175	314	288	291	229	183	331
YOR293W	21792	21683	22118	19474	20255	20303	23056	21612	19014	22866	21711	23255	24104	18668	19852	20272	23052	21640	18553	17773	16047	20073	21820	20862
YOR293C-A	1	0	0	0	0	0	0	0	1	2	0	0	0	0	0	0	0	0	2	0	1	2	0	0
YOR294W	1971	1872	2051	1984	1958	2032	1922	1760	1708	2127	1910	2159	2189	1618	2139	1976	1889	2020	1863	2245	1595	1838	2093	1735
YOR295W	301	295	307	291	267	246	316	196	239	269	258	368	304	284	319	276	330	229	297	273	272	279	328	350
YOR296W	491	406	410	427	366	329	466	266	376	384	314	414	352	424	338	411	454	270	396	397	392	289	331	366
YOR297C	711	603	658	584	492	568	591	295	400	565	376	664	385	493	620	592	582	353	610	612	597	750	741	801
YOR298W	47	53	53	61	35	51	34	24	22	55	23	60	40	36	40	48	44	47	45	28	37	64	81	62
YOR298C-A	4688	2889	3074	4543	3555	2773	6122	4028	3729	4106	3416	3710	5561	5420	3518	3441	5697	3885	4105	5587	4913	6760	7864	9983
YOR299W	961	807	816	995	832	782	1065	866	924	969	919	900	1164	843	891	1022	984	1000	1026	895	939	1105	785	952
YOR300W	0	0	0	1	0	0	0	0	0	0	0	0	0	0	0	0	0	0	0	0	0	1	0	0
YOR301W	826	710	827	781	711	682	1055	830	955	944	817	851	913	824	798	760	852	868	750	734	778	432	515	576
YOR302W	179	98	132	242	49	192	50	32	82	105	36	179	15	108	143	287	164	67	235	132	84	133	94	103
YOR303W	6011	5706	6876	6023	6161	6443	6166	5756	5913	6888	5879	6577	6075	5161	6876	6686	6754	7169	6341	5448	6321	6955	7958	7656
YOR304W	1192	1092	1078	1146	1047	1037	1205	715	899	1054	896	1238	866	891	888	1157	1115	935	1084	1173	1109	902	1028	1028
YOR304C-A	219	160	178	192	162	170	230	157	195	173	175	219	182	195	199	174	230	187	161	150	176	358	368	332
YOR305W	443	360	359	430	402	348	480	314	373	392	291	457	314	475	459	466	502	385	439	493	455	577	683	610
YOR306C	2038	1898	1732	2042	1863	1889	1944	1489	1727	1962	1812	1917	2573	3063	2597	2216	2312	2236	2945	2874	3449	2524	2907	2149
YOR307C	1117	964	1080	1041	983	981	977	643	757	911	644	1227	891	892	1220	951	1028	746	865	1098	960	1130	1279	1375
YOR308C	393	358	362	356	362	391	388	292	343	312	305	432	341	335	377	381	418	388	404	498	372	429	542	413
YOR309C	0	0	0	0	0	0	0	0	0	0	0	0	0	0	0	0	0	0	0	0	1	0	0	0
YOR310C	11872	11951	12861	12100	11376	12190	12179	8671	11033	11720	10497	12385	11163	10278	11780	12179	11774	6603	10871	11872	9909	10031	11133	9691
YOR311C	1647	1545	1700	1574	1416	1557	1459	1162	1178	1505	1319	1645	1288	1659	1735	1516	1652	1531	1612	1576	1470	1869	1929	2113
YOR312C	26090	25837	27333	24176	25046	25528	28988	24504	23303	28271	26169	26790	30621	22926	24181	24672	26861	20001	21852	20860	19357	25609	27494	26077
YOR313C	232	124	191	172	141	158	181	87	176	156	134	228	112	132	173	173	174	127	101	117	107	14	10	44
YOR314W	1	0	0	0	0	0	1	0	0	0	0	1	0	4	0	1	0	0	0	3	1	0	0	0
YOR314W-A	3	0	0	0	0	2	1	2	1	0	0	0	1	0	0	0	0	0	1	0	0	0	0	0
YOR315W	2769	2640	2978	2501	2416	2561	2919	1813	2325	2547	1972	3174	1925	2291	2618	2369	2927	1889	2004	2147	1710	1121	1586	1601
YOR316C	1525	1192	1336	1449	1347	1393	1610	1147	1365	1376	1238	1570	1432	1529	1494	1433	1548	1460	1516	1459	1678	1281	1472	1692
YOR316C-A	37	51	24	45	51	32	42	33	40	29	30	44	39	41	40	32	39	66	35	48	73	41	64	48
YOR317W	3166	3018	3181	2969	2604	2655	3247	2408	2752	3395	2539	3177	3063	2892	3201	3049	3312	2810	3456	2905	3600	5273	5120	6298
YOR318C	33	17	34	41	20	18	33	22	21	51	38	26	33	17	31	35	28	11	26	32	18	65	56	59
YOR319W	448	345	352	304	314	319	326	122	184	285	147	399	186	317	354	342	396	135	298	361	280	479	598	573
YOR320C	1092	879	963	898	805	899	956	524	714	840	654	1021	775	833	989	822	883	612	898	745	913	705	770	891
YOR321W	819	697	853	712	676	751	870	744	847	787	740	839	751	805	764	776	878	704	755	683	721	359	401	567
YOR322C	1304	1297	1262	1324	1344	1251	1488	1129	1393	1224	1132	1306	1162	1248	1275	1192	1395	1245	1142	1360	1305	967	1205	1145
YOR323C	3520	3334	3824	3615	3346	3648	3911	3329	3511	3792	3553	3624	3845	3271	3815	3812	3888	3122	3684	3170	3210	3351	3518	3428
YOR324C	445	379	441	401	387	445	381	308	421	398	398	440	449	466	428	397	369	364	350	410	352	295	351	300
YOR325W	1	2	0	2	0	0	0	1	0	0	1	0	0	0	0	5	2	3	4	1	3	3	1	0
YOR326W	4000	3744	3831	3478	3307	3496	4314	2698	3620	3397	2956	3946	3580	3673	3753	3834	4185	2753	3760	3783	3734	2139	3147	2897
YOR327C	940	746	745	791	746	769	805	607	629	790	722	955	864	758	919	817	776	755	905	872	838	1255	1167	1285
YOR328W	710	730	705	688	742	662	711	513	727	638	579	770	614	663	723	745	670	530	692	762	747	730	915	820
YOR329C	841	730	817	751	655	802	898	607	655	757	663	846	886	765	950	844	817	691	894	845	994	560	631	718
YOR329W-A	0	0	0	0	0	1	0	2	0	4	0	1	2	2	1	0	1	1	1	0	6	6	3	5
YOR330C	819	671	792	828	705	718	882	644	794	794	829	669	759	714	734	766	842	706	702	765	823	439	598	570
YOR331C	0	0	0	1	0	0	1	1	1	1	0	0	2	0	1	3	2	0	0	0	0	0	0	0
YOR332W	5635	4717	5276	4938	4884	4773	5721	5261	5072	5785	5394	5352	6236	4689	5001	4676	5003	5221	4759	4291	4357	4815	5350	5145
YOR333C	0	0	2	2	3	4	0	4	0	2	0	1	1	4	0	4	2	3	4	1	1	1	6	10
YOR334W	368	320	294	295	301	246	375	247	271	272	274	432	250	309	380	256	342	295	326	355	319	216	256	322
YOR335C	11203	11078	11886	10599	10427	10868	12024	9160	11712	10817	10519	11530	10861	9310	10502	10931	10943	9135	10011	9739	9426	7967	9533	8701
YOR335W-A	1	0	0	1	1	0	0	0	0	0	0	0	0	0	0	0	0	0	1	0	0	0	1	0
YOR336W	845	723	803	775	659	740	851	400	566	655	469	795	577	667	727	755	788	468	787	704	692	636	704	819
YOR337W	1418	1254	1227	1230	1123	1061	1547	1185	1262	1340	1274	1320	1440	1319	1401	1308	1430	1429	1512	1301	1571	1546	1735	1999
YOR338W	646	467	360	482	501	375	707	515	591	392	469	606	440	670	573	404	682	702	666	666	1084	1964	2053	2282
YOR339C	26	28	15	31	14	25	19	8	17	19	16	18	34	14	16	22	10	16	15	21	18	25	22	25
YOR340C	1887	1974	1868	1803	1857	1897	1988	1561	1663	1996	1995	2111	1669	1567	1845	1877	1913	1768	1711	1787	1472	2017	2437	2025
YOR341W	10466	10413	10708	10673	10380	10172	11601	7798	9990	10386	9122	10648	10230	8697	10109	11097	10396	7376	9594	9142	8238	9196	11073	9249
YOR342C	2283	1971	2000	1989	1840	1858	2249	1223	1371	2037	1523	2211	1724	1990	2054	2025	2175	1492	1896	1831	2055	2399	2622	2675
YOR343C	29	27	9	41	25	25	38	11	44	32	21	34	38	21	23	31	43	29	15	12	35	30	8	22
YOR343W-B	486	420	385	396	439	394	467	347	385	381	378	384	424	415	436	397	439	375	476	437	494	428	522	508
YOR343W-A	0	0	0	0	0	0	0	0	0	0	0	0	0	0	0	0	0	0	0	0	0	0	0	0
tM(CAU)O2	1	3	1	0	2	1	0	1	0	3	0	0	0	0	0	0	0	0	1	0	0	0	3	1
YOR344C	2254	1795	1810	2285	1723	1680	2242	1475	1530	1774	1521	1940	2384	2035	2183	1947	2004	1679	2253	2097	2699	3565	3850	4138
tP(UGG)O3	0	0	0	0	0	3	0	1	0	0	0	0	0	2	1	1	1	0	2	1	0	0	0	1
YOR345C	0	0	1	0	1	5	0	0	0	2	0	1	0	0	0	1	0	0	2	0	0	1	1	3
YOR346W	1211	1131	1199	1093	1096	1151	1235	799	1028	1031	870	1276	1106	1075	1270	1161	1332	941	1202	1247	991	808	1016	1023
YOR347C	175	96	167	143	78	135	218	107	172	149	96	177	173	91	185	156	127	210	247	160	199	241	133	264
YOR348C	256	165	207	151	159	147	227	199	194	206	243	249	222	249	168	147	211	163	164	127	239	768	737	878
YOR349W	385	325	412	336	376	331	377	346	321	386	330	425	289	380	333	392	444	270	393	371	381	483	567	543
YOR350C	441	384	400	396	328	375	445	242	315	386	280	481	337	370	464	471	481	295	506	440	427	439	463	484
YOR351C	8	0	1	2	2	2	4	4	0	0	1	0	8	3	2	1	3	1	2	1	1	3	2	7
YOR352W	249	218	258	211	249	257	240	115	154	221	201	280	196	181	201	287	263	213	249	245	228	259	207	226
YOR353C	516	476	480	513	454	461	514	409	427	466	436	515	518	493	572	546	530	403	517	486	488	511	579	538
YOR354C	1719	1382	1249	1279	1233	1148	1655	882	1294	1264	1069	1833	1114	1452	1500	1447	1726	994	1513	1657	1497	850	975	1132
YOR355W	2523	2279	2278	2455	2085	2115	2782	1602	2151	2347	1878	2651	1991	2314	2290	2325	2630	1752	2289	2302	2394	1810	2304	2144
YOR356W	1137	978	1012	1008	905	1002	1215	874	946	956	938	1189	991	1056	990	936	1204	1033	957	1180	1034	1285	1545	1665
YOR357C	454	313	329	312	332	341	397	380	340	373	321	424	429	450	387	365	410	305	425	437	413	577	582	641
YOR358W	287	231	204	243	215	219	318	282	254	257	266	303	246	273	266	213	278	258	235	287	286	236	250	275
YOR359W	1463	1318	1362	1157	1205	1171	1358	1159	1369	1218	1340	1579	1060	1366	1443	1058	1380	1336	1070	1408	1158	1047	1419	1319
YOR360C	2338	2033	1988	1795	1751	1640	1857	758	1233	1376	1072	2319	1041	1997	2256	1624	2005	910	2141	2447	2552	3185	3759	3765
YOR361C	11060	10748	12061	10409	10329	11118	11831	9568	10567	11222	10943	11281	11355	9124	10105	11268	11350	9571	9292	9776	8685	8308	10029	9049
YOR362C	2437	2095	2144	2501	2472	2482	2951	2306	2545	2356	2359	2643	2735	2371	2684	2598	3157	3281	2845	2853	3276	2945	3205	3311
YOR363C	504	466	491	528	490	500	509	318	411	470	358	532	460	495	459	487	577	418	528	570	606	456	601	592
YOR364W	26	35	37	24	23	28	20	6	19	13	3	42	13	30	22	22	37	16	40	26	27	40	29	40
YOR365C	10	8	7	8	7	10	4	7	10	8	8	8	8	9	9	6	5	8	7	9	7	5	6	7
YOR366W	13	23	22	16	23	21	9	12	5	17	13	13	12	15	8	15	13	6	13	21	12	16	15	23
YOR367W	249	186	253	241	198	221	271	156	158	188	216	259	218	231	228	314	229	137	272	336	239	264	269	334
YOR368W	216	176	180	142	149	179	207	108	172	199	118	198	169	235	192	175	213	93	212	279	219	195	314	296
YOR369C	54071	50839	54403	43748	49044	49010	53949	45893	40614	56136	53906	58773	54048	46398	47615	48032	53615	41378	43306	40031	37794	47172	52559	50401
YOR370C	2147	1841	1915	2097	1961	1904	2277	1617	1754	2015	1686	2134	1937	1827	2065	1998	2106	1976	1861	2072	2023	2090	2442	2478
YOR371C	555	417	479	467	493	496	523	333	540	435	425	528	422	424	482	547	504	449	541	505	462	317	421	426
YOR372C	745	784	769	775	672	679	850	570	723	716	624	798	702	749	780	742	906	697	762	798	805	689	1046	975
YOR373W	471	381	462	352	349	426	515	417	451	389	441	501	471	396	459	418	519	525	388	438	435	215	380	362
YOR374W	606	307	316	325	327	311	710	358	553	444	318	586	428	575	582	406	635	670	740	802	1279	978	1088	2031
YOR375C	10745	9203	10398	8415	8575	8905	11249	10923	9614	10586	10724	10902	11406	10019	10407	7726	9823	9834	9061	8265	9725	7944	10067	10656
YOR376W	0	0	0	0	0	4	1	0	0	1	1	0	0	1	0	0	0	0	0	1	2	0	1	1
YOR376W-A	69	54	54	62	68	59	63	16	47	77	28	58	75	54	41	75	80	44	137	77	82	94	68	92
YOR377W	1146	1403	1421	1297	1034	1270	1145	843	964	989	1048	1131	1268	838	1090	1198	1039	715	805	685	854	1019	927	954
YOR378W	113	82	96	101	105	111	114	99	144	102	103	118	88	93	106	82	108	115	86	71	107	31	44	59
YOR379C	53	65	71	69	41	61	43	52	48	40	51	57	82	48	57	52	35	39	58	63	49	61	84	69
YOR380W	295	230	267	243	186	228	240	244	270	280	232	258	273	242	342	214	280	288	251	281	264	298	284	285
YOR381W	559	439	340	543	531	536	578	324	395	485	385	419	569	574	500	525	507	345	590	688	710	788	638	709
YOR381W-A	20	20	14	22	18	14	21	14	11	13	15	19	27	11	11	16	19	20	14	18	14	16	25	17
YOR382W	1185	894	760	1188	1297	1416	2213	1165	1786	1092	1294	1214	1903	1685	1505	1375	1283	1518	1434	2233	2578	301	176	252
YOR383C	1214	1297	772	1256	1683	1524	2288	1747	1943	1139	1807	1075	1627	1890	1156	1163	1456	1305	1266	1435	2343	395	253	406
YOR384W	68	32	49	46	57	72	86	41	69	67	61	45	65	93	57	65	71	23	68	79	76	8	10	11
YOR385W	3100	2846	2896	3746	2857	2921	3033	1787	2046	3066	2264	3091	3419	2693	3250	3623	3577	2543	4257	2578	4578	4826	2220	4279
YOR386W	274	261	225	348	198	207	285	134	180	270	156	224	206	202	239	362	268	122	362	208	306	293	163	247
YOR387C	0	0	0	3	15	2	9	4	1	4	2	8	3	1	6	10	1	3	7	4	3	2	7	3
YOR388C	4	5	7	3	3	1	6	5	3	3	1	1	1	7	11	1	6	3	1	10	12	17	17	27
YOR389W	272	247	304	249	256	327	261	239	293	279	246	308	313	252	307	303	301	292	289	295	338	356	355	362
YOR390W	208	174	210	189	158	179	145	55	107	150	99	190	119	176	204	214	163	111	194	176	145	214	227	222
YOR391C	4	4	1	1	14	3	8	5	1	1	1	7	3	0	6	3	1	3	4	8	9	18	10	17
YOR392W	0	0	1	0	2	2	0	0	3	0	1	0	0	0	4	1	1	0	0	1	1	1	0	7
YOR393W	0	0	1	1	0	0	0	1	0	0	0	1	0	0	0	0	0	0	0	0	0	0	0	0
YOR394W	0	0	0	0	0	0	0	0	0	0	0	0	0	0	0	0	0	0	0	0	0	0	0	0
YOR394C-A	4	6	5	1	3	0	0	2	1	6	2	4	4	3	1	3	1	5	2	2	1	4	6	1
YOR396W	8	2	1	7	1	4	3	5	2	1	1	2	2	0	6	5	0	3	1	5	6	0	0	2
YOR396C-A	0	0	0	0	0	0	0	0	0	0	0	0	0	0	0	0	0	0	0	0	0	0	0	0
YGL263W	0	0	0	0	0	0	0	0	0	0	0	0	0	0	0	0	0	0	0	1	0	0	0	0
YGL262W	0	0	0	0	0	0	0	0	0	0	0	0	0	0	0	0	0	0	1	0	0	0	0	0
YGL261C	5	7	4	8	3	5	4	0	2	6	2	4	2	2	3	4	1	1	0	3	5	1	2	7
YGL260W	0	0	0	0	0	0	0	0	0	0	0	0	0	0	0	0	0	0	0	0	0	0	0	0
YGL259W	0	4	2	3	1	4	6	2	0	3	0	0	0	0	1	5	2	6	3	1	7	1	0	4
YGL258W-A	0	1	3	6	4	0	6	2	1	3	0	3	2	0	4	8	14	6	14	2	13	9	6	11
YGL258W	17	17	22	8	22	27	7	12	12	23	17	16	24	14	14	19	17	12	19	10	27	18	10	14
YGL257C	1110	1099	1030	1030	1065	970	1090	659	786	974	757	1138	823	1015	1037	942	1194	749	1007	1117	1015	875	1063	1039
YGL256W	1750	1653	1754	1593	1514	1526	1764	1348	1538	1646	1626	1813	1616	1636	1734	1538	1856	1277	1530	1529	1646	1800	2122	2084
YGL255W	829	1414	1210	911	1217	1131	719	942	735	848	1204	791	798	934	731	948	983	661	713	758	713	464	645	541
YGL254W	390	388	348	427	317	436	462	406	457	416	315	444	403	392	481	374	471	437	455	362	370	471	548	506
YGL253W	29006	24514	25123	26034	26539	24959	32157	25461	23337	29437	27981	26467	34722	29746	26038	26504	32747	22868	28328	25945	30378	21969	23155	27535
YGL252C	1430	1273	1396	1470	1256	1298	1511	1229	1173	1447	1402	1434	1351	1224	1300	1456	1446	1370	1392	1366	1370	1171	1241	1210
YGL251C	397	344	415	440	418	396	418	249	344	342	319	391	352	337	359	417	436	346	375	394	390	476	601	514
YGL250W	115	109	113	96	122	126	160	117	107	133	107	107	110	87	125	138	169	120	141	156	144	152	162	196
YGL249W	36	14	23	22	25	13	20	9	15	12	14	31	28	30	32	24	23	11	35	35	19	37	35	48
YGL248W	537	389	428	456	393	451	551	352	375	460	337	487	520	418	485	512	488	482	590	516	618	769	620	781
YGL247W	243	173	197	207	178	196	228	103	139	172	153	192	154	188	183	169	190	197	177	186	194	286	297	273
YGL246C	943	839	978	896	900	938	898	597	796	745	672	953	778	731	856	865	932	677	863	830	839	1251	1343	1181
YGL245W	9033	8442	9220	8990	8728	9143	9998	8338	8879	9246	8891	9033	9630	7873	8112	9007	9106	7230	8016	7491	7572	7280	8619	8199
YGL244W	1700	1589	1658	1717	1618	1847	1687	1310	1389	1632	1545	1761	1603	1552	1696	1687	1681	1664	1751	1845	1582	1580	1845	1744
YGL243W	443	378	387	393	364	403	431	325	386	394	337	448	288	420	464	425	457	358	463	470	408	516	549	579
YGL242C	726	569	578	610	707	462	713	491	581	658	568	761	709	676	731	578	748	724	757	768	728	481	576	758
YGL241W	980	899	940	945	824	919	943	563	635	856	655	1028	744	723	908	861	961	659	920	766	796	775	1028	1018
YGL240W	164	150	131	124	159	140	128	117	165	95	121	126	185	128	128	135	158	177	166	157	151	191	197	194
YGL239C	0	0	0	0	0	0	0	0	0	0	0	0	0	0	0	0	0	0	0	0	0	0	0	0
YGL238W	3412	3062	3119	3095	2913	3069	2913	1540	2043	2337	1757	3339	2101	2683	3101	3087	2926	1447	3198	3191	3089	2501	3026	3168
YGL237C	230	223	263	216	203	189	292	216	226	211	194	256	305	180	236	250	239	227	239	197	240	238	262	235
YGL236C	837	712	662	649	685	574	1107	843	1101	757	763	991	714	755	933	674	1014	1014	821	741	813	181	292	315
YGL235W	1	1	5	7	1	3	5	3	6	8	5	4	3	6	2	13	0	5	3	2	4	3	5	1
YGL234W	5300	5395	6114	5454	5340	5601	5781	5593	6539	5915	5762	5686	6243	4643	5489	5466	5492	5890	4968	4222	4628	5260	5935	5457
YGL233W	801	641	651	725	732	661	697	450	573	580	513	607	526	615	640	644	700	602	656	760	667	668	763	682
YGL232W	1012	873	892	932	886	901	877	659	597	818	650	988	755	664	809	882	860	601	758	809	741	1126	1261	1161
YGL231C	777	836	940	867	829	850	1042	678	851	1006	763	928	1015	861	895	797	970	505	832	832	821	1206	1260	1333
YGL230C	8	3	8	6	5	6	4	0	4	4	9	8	12	9	6	9	7	6	8	13	2	8	9	9
YGL229C	216	141	147	224	161	210	188	92	140	181	112	142	168	145	155	196	182	143	178	124	203	101	105	142
YGL228W	2018	1739	2016	1859	1801	1912	2177	1576	1749	1960	1782	2175	1952	1681	1821	1853	2076	1620	1878	1871	1873	1548	1956	1808
YGL227W	396	295	294	379	298	313	370	194	210	324	208	321	286	284	311	363	330	245	368	385	401	210	238	314
YGL226C-A	1270	1224	1191	1149	1079	1176	1023	375	544	965	513	1308	649	1002	1131	1191	1064	390	1196	1072	1035	1195	1258	1246
YGL226W	126	111	124	108	130	120	146	112	153	142	114	153	170	147	163	128	141	152	170	135	155	201	198	189
tV(AAC)G3	3	8	2	3	5	4	3	4	7	2	2	7	9	8	2	3	0	6	2	4	2	27	27	21
YGL225W	6838	6702	7192	6842	6316	6422	7535	5530	6791	7225	6105	6924	7251	6266	6683	6391	6852	5916	5883	5636	5869	6774	6982	7073
YGL224C	599	551	689	557	530	586	537	395	474	551	516	653	493	506	595	559	551	448	481	456	553	511	684	664
YGL223C	562	614	639	529	531	516	639	334	392	658	426	660	520	507	636	519	659	351	528	562	516	649	815	854
YGL222C	130	130	155	124	113	130	123	89	145	177	140	148	135	122	153	136	132	129	135	139	128	167	204	239
YGL221C	1510	1262	1344	1539	1277	1357	1667	1431	1596	1470	1454	1609	1657	1302	1483	1366	1531	1679	1442	1374	1498	1662	1839	1912
YGL220W	1480	1115	1344	1317	1064	1201	1181	1007	1254	1239	1171	1612	1027	1224	1500	1209	1261	1338	1399	1438	1331	1889	1881	1986
YGL219C	910	920	919	833	855	800	1074	784	843	986	906	984	1029	855	1029	925	1038	780	922	893	920	804	854	910
YGL218W	10	4	0	2	4	2	6	3	1	4	0	1	8	0	4	0	1	0	3	2	3	4	0	0
YGL217C	1	0	1	0	2	0	0	0	5	0	2	1	0	2	0	3	1	0	6	0	2	2	2	1
YGL216W	427	397	447	474	432	455	480	365	465	502	441	520	444	401	456	448	490	544	442	414	515	267	371	364
YGL215W	3901	3455	3593	3795	3293	3608	3644	2174	2815	3200	2623	3697	2682	3193	3630	3691	3383	2587	3662	3801	3462	2347	2878	2741
YGL214W	5	6	9	6	4	11	10	5	3	11	5	7	3	8	7	7	7	2	3	7	7	7	6	5
YGL213C	1364	1352	1550	1323	1373	1409	1495	898	1200	1279	1235	1509	1278	1201	1486	1301	1396	1049	1324	1386	1246	1419	1595	1689
YGL212W	184	172	186	183	180	169	188	172	180	166	168	227	205	160	185	193	170	189	200	204	200	168	216	205
YGL211W	992	985	1038	1043	922	980	1082	957	1129	1044	1040	1135	965	884	1065	1099	1184	1045	1031	1068	958	831	1189	932
YGL210W	491	433	444	408	389	449	516	481	457	488	451	464	439	400	459	454	495	531	433	403	348	429	483	436
YGL209W	561	553	609	656	511	577	609	553	508	542	676	549	629	728	522	481	582	603	545	508	624	1298	1786	1566
YGL208W	194	150	151	190	168	169	207	175	168	195	167	194	178	166	199	195	237	227	264	205	253	118	124	163
YGL207W	3578	3119	3325	3437	3083	3143	3887	2204	2897	3284	2554	3470	3001	3048	3153	3512	3727	2716	3336	3446	3234	2464	3122	2867
YGL206C	2793	2304	2512	2401	2184	2215	2886	1547	2089	2415	1724	2352	2070	2193	2326	2488	2378	1429	2458	2385	2167	2223	2570	2474
YGL205W	9	16	27	12	9	9	3	10	14	4	11	8	7	19	15	16	7	16	16	15	13	17	13	22
tH(GUG)G1	0	0	0	0	0	1	0	0	0	0	0	0	0	1	0	0	0	0	0	1	0	0	0	0
YGL204C	254	234	207	259	224	219	222	105	179	190	138	274	155	213	265	194	302	167	272	231	314	241	241	301
YGL203C	1235	1083	1174	1119	1098	1223	1161	1064	1028	1111	1002	1237	1212	1069	1223	1231	1273	1229	1158	1252	1118	920	1041	1065
tK(UUU)G1	1	1	0	0	0	0	2	0	0	6	4	1	0	0	0	2	1	0	1	0	1	1	0	0
YGL202W	9799	9904	11659	9582	9584	10341	9698	9115	9021	10404	10016	10450	10805	8616	9858	10000	9518	8596	9387	8080	8298	9372	10487	10211
YGL201C	1395	1315	1419	1416	1294	1371	1540	1134	1346	1429	1313	1360	1318	1197	1338	1444	1553	1418	1432	1414	1341	981	1230	1169
tK(CUU)G1	0	0	0	0	3	1	0	0	3	1	0	0	0	1	0	2	0	1	0	0	1	0	1	1
YGL200C	5232	4448	5090	4271	4345	4355	5693	4682	4922	4881	4829	5432	5023	4559	5116	4292	4847	4964	4701	4307	4574	4825	5227	5272
YGL199C	15	15	5	7	6	6	11	14	9	11	7	3	16	4	2	16	8	5	10	6	3	4	23	9
YGL198W	1037	822	952	926	848	917	1017	875	962	1028	851	898	915	860	967	888	967	996	1045	1040	1000	1025	938	1252
YGL197W	877	768	790	864	792	758	927	636	775	801	750	835	949	737	833	848	938	755	939	884	755	572	551	632
YGL196W	1176	824	982	1137	789	853	1120	629	672	936	822	1082	1002	1072	1038	1045	1164	708	1162	1011	1415	1342	1341	1717
YGL195W	5258	5187	5838	5304	4847	5357	5754	3989	5396	5323	4493	5089	5114	4671	4719	5517	5159	3576	4974	4969	5257	4400	4858	4634
YGL194C-A	168	130	197	155	116	155	142	73	77	123	107	157	127	133	171	137	140	131	152	142	155	134	138	201
YGL194C	202	193	260	244	243	208	214	178	220	226	178	270	207	218	224	221	271	165	246	265	204	297	310	312
YGL193C	235	205	246	214	249	213	236	181	178	247	190	253	253	285	285	266	256	164	194	248	254	343	416	381
YGL192W	1	1	2	3	0	0	1	0	1	0	0	1	1	0	0	3	2	2	2	2	0	0	1	4
YGL191W	1705	1503	1608	1535	1493	1539	2045	1418	1451	1721	1519	2168	1576	1707	1820	1532	1877	1486	1697	1821	1709	2294	2630	2605
YGL190C	1108	999	1064	1016	865	1022	931	646	620	839	673	903	810	967	940	940	966	806	969	1180	1087	804	911	946
YGL189C	31146	28403	29339	27027	26607	26781	26972	26051	23233	28725	27503	30042	28242	24109	24441	26017	26031	31095	23804	21141	21379	32703	33812	32366
YGL188C-A	131	95	80	98	108	102	97	51	103	68	61	133	49	127	107	93	122	117	95	136	113	110	184	130
YGL188C	18	16	26	20	5	17	8	3	13	11	9	29	4	20	16	26	20	6	20	13	22	20	11	27
YGL187C	2950	2264	2857	2643	2420	2589	2980	1885	2281	2538	2104	3233	2691	2823	3043	2575	3144	2227	3030	3037	2900	2832	2949	3511
YGL186C	1874	1789	2006	1824	1759	1907	1975	1599	1887	1720	1637	1959	1871	1786	1809	1974	1995	1798	1707	1731	1809	2078	2268	2176
YGL185C	234	214	224	285	212	227	278	243	214	213	246	263	238	254	242	254	251	264	227	238	247	232	190	305
YGL184C	71	59	73	50	53	67	63	53	63	70	66	108	56	40	83	62	65	57	99	75	86	52	53	72
YGL183C	10	14	15	12	4	23	20	8	2	25	9	17	8	14	11	9	16	9	27	10	16	11	18	22
YGL182C	4	3	3	3	0	1	3	0	2	0	2	3	2	1	5	3	4	0	6	2	2	4	0	0
YGL181W	915	775	854	811	825	884	996	652	715	844	757	782	956	793	806	885	828	758	852	842	922	640	703	728
YGL180W	287	245	253	387	273	250	246	131	183	217	171	240	241	253	273	297	336	223	369	310	468	219	204	244
YGL179C	855	671	661	913	643	728	833	552	600	707	667	778	1276	747	931	853	880	687	1168	658	1489	1348	811	1187
YGL178W	1472	1199	1167	1487	1080	1178	1095	680	891	1034	766	1253	1008	1136	1317	1161	1188	821	1466	1375	1564	1104	1190	1340
YGL177W	13	4	4	6	1	6	5	1	10	2	5	6	4	9	11	12	13	8	3	10	15	8	6	9
YGL176C	391	382	388	412	370	375	384	236	231	393	260	346	346	361	479	352	442	254	394	383	409	275	337	360
YGL175C	100	100	73	113	94	108	89	67	126	82	80	95	78	75	98	95	92	50	69	133	92	43	56	85
YGL174W	212	192	186	204	194	171	156	203	179	221	184	187	227	158	222	217	221	235	181	212	157	348	344	402
YGL173C	3945	3330	3565	3793	3537	3578	4323	2678	3482	3677	3081	3898	3421	3309	3772	4161	4255	3310	4149	4213	3847	2825	3504	3358
YGL172W	978	814	1026	1028	968	878	1094	788	960	1043	834	988	902	861	929	980	900	976	963	935	957	687	916	776
YGL171W	1823	1800	1796	1797	1684	1877	1792	1545	1619	1604	1561	2051	1565	1631	1837	1880	1915	1768	1741	1843	1414	2077	2337	1976
YGL170C	20	15	16	7	12	7	17	4	10	8	11	17	6	9	22	14	7	8	17	2	6	6	6	6
tK(CUU)G2	0	0	0	0	0	0	0	0	0	0	1	0	0	0	1	0	0	0	0	1	0	0	0	0
YGL169W	1453	1368	1406	1419	1283	1409	1461	1023	1343	1309	1315	1626	1190	1080	1563	1401	1403	1247	1245	1266	1109	1078	1201	1187
YGL168W	0	4	1	0	1	2	0	1	0	0	0	1	0	0	0	1	0	0	2	0	0	1	3	1
YGL167C	3401	3318	3823	3670	3200	3435	3601	2351	2908	3486	2903	3422	3407	3315	3415	3625	3506	2110	3428	3271	3467	3574	3601	3975
YGL166W	411	414	485	455	406	410	498	458	404	405	441	447	483	350	460	404	377	413	455	435	434	469	350	443
YGL165C	0	4	1	2	1	4	1	2	2	1	2	2	0	1	0	0	2	2	1	2	0	1	4	1
YGL164C	478	446	461	445	391	477	434	404	376	441	363	507	522	434	444	431	457	408	435	481	455	544	510	540
YGL163C	588	501	569	646	538	522	622	476	543	515	474	569	536	538	598	653	661	461	736	649	601	399	493	516
YGL162W	216	233	228	187	227	201	217	201	245	210	220	239	217	229	256	189	211	222	125	154	138	257	351	294
YGL161C	1287	1028	1187	1173	1164	1121	1420	1044	1264	1232	1121	1317	1251	1203	1114	1207	1298	1477	1235	1365	1313	1288	1573	1669
YGL160W	886	753	870	749	795	774	853	473	604	663	583	827	551	702	793	778	800	560	757	721	873	645	816	915
YGL159W	658	547	533	610	469	539	438	171	239	466	249	592	287	442	493	520	410	196	522	426	458	717	731	757
tL(CAA)G1	0	0	0	1	0	0	0	0	0	0	0	0	0	0	2	0	0	0	0	0	0	0	0	0
YGL158W	21	26	21	19	16	27	27	23	22	29	19	24	17	18	35	19	19	34	27	41	21	41	31	22
YGL157W	1269	1049	1151	1094	932	1043	1375	884	978	1261	924	1249	1367	1324	1260	1014	1225	1090	1280	1249	1316	1413	1436	1708
YGL156W	135	103	96	111	89	125	160	60	137	113	86	152	86	117	123	126	115	117	148	117	224	291	315	315
YGL155W	978	869	928	851	853	871	969	661	859	932	802	954	749	849	881	902	1038	871	893	911	831	838	1105	1042
YGL154C	188	175	189	177	170	196	198	157	196	188	171	225	199	199	216	170	210	149	189	155	183	414	379	375
YGL153W	319	274	300	298	247	287	316	302	275	295	266	330	276	283	301	296	273	313	242	317	255	247	231	294
YGL152C	6	1	6	7	4	3	1	1	3	8	5	4	2	1	1	8	4	1	1	1	4	3	5	4
YGL151W	1160	1095	1123	1150	1073	1102	1001	529	702	872	638	1098	765	929	964	1062	1086	593	1030	1118	984	947	1163	1047
YGL150C	1773	1505	1452	1834	1655	1715	2145	1353	1642	1776	1371	1767	1616	1546	1614	1777	1869	1462	1869	1788	1633	1008	1167	1304
YGL149W	11	4	3	0	3	5	4	0	4	3	0	6	3	2	2	1	1	0	3	0	7	3	0	3
YGL148W	6486	6513	7221	6486	6684	6864	7029	7851	7076	7539	7245	6741	7657	5766	6850	6409	6997	7753	6334	5521	5576	4698	4938	4979
YGL147C	27394	28386	29288	24764	28278	26535	29285	27623	25571	29756	30553	28565	30633	24297	25221	26379	27941	27041	23220	21394	20474	24637	28004	27009
YGL146C	62	43	50	63	64	37	110	44	50	42	53	54	46	54	58	63	79	64	57	59	42	30	51	51
YGL145W	695	663	671	707	622	675	660	387	576	512	468	686	470	582	679	667	631	504	662	703	639	607	768	717
YGL144C	468	513	513	548	439	462	538	365	431	459	444	456	447	477	529	443	529	294	487	514	542	424	431	569
YGL143C	501	372	375	409	354	325	490	351	377	439	421	560	412	449	468	445	505	426	491	378	432	263	281	322
YGL142C	1342	1274	1360	1220	1148	1340	1354	914	1100	1177	977	1319	1100	1194	1286	1239	1470	914	1159	1097	1152	903	958	1178
YGL141W	544	485	534	564	536	555	542	332	406	477	368	499	434	470	496	620	607	455	632	618	698	548	544	705
YGL140C	1765	1607	1662	1666	1526	1592	1682	1146	1557	1543	1324	1731	1458	1441	1640	1717	1573	1201	1578	1615	1518	1228	1539	1364
YGL139W	1777	1810	1942	1542	1651	1742	1720	1309	1598	1588	1419	1968	1480	1589	1751	1796	1682	1447	1552	1856	1586	1259	1324	1452
YGL138C	0	3	2	0	4	2	2	0	0	4	2	0	1	1	0	2	0	2	2	1	1	2	1	1
YGL137W	3999	3752	4021	3702	3640	3661	4570	3395	4220	3985	3700	4113	3817	3400	3692	4124	4049	3356	3852	3796	3625	2483	3023	3024
YGL136C	312	289	307	277	257	255	343	261	298	302	240	365	372	360	323	321	390	313	316	300	304	386	329	424
YGL135W	44002	43294	49927	40873	42208	45059	45464	43106	41794	49103	46204	44917	49221	39286	41981	42771	45235	35645	38645	32601	32030	36468	36452	37304
YGL134W	427	320	376	329	362	297	392	255	273	360	270	383	323	294	325	345	332	256	321	378	304	384	368	429
YGL133W	835	750	738	731	678	772	917	561	664	746	628	898	797	778	893	884	894	692	906	888	908	721	915	928
YGL132W	0	0	0	2	0	2	4	0	0	1	1	0	3	1	1	1	2	0	0	0	0	0	1	0
YGL131C	495	454	445	523	476	511	563	320	479	449	380	534	377	543	475	530	566	387	550	572	472	383	420	434
YGL130W	854	805	840	703	751	733	863	700	831	762	790	827	856	733	801	822	937	868	699	799	747	1004	1053	1109
YGL129C	959	752	746	733	743	674	1034	565	881	769	687	1145	712	900	953	822	999	926	804	925	865	576	594	682
YGL128C	139	128	158	164	135	123	163	108	86	138	110	160	114	132	139	151	169	151	173	132	168	174	222	221
YGL127C	440	317	335	363	359	318	426	380	415	388	374	397	403	367	375	321	330	517	319	313	401	323	250	334
YGL126W	742	615	761	749	698	706	927	855	1183	850	861	930	812	715	892	739	841	959	787	632	926	304	265	527
YGL125W	639	627	724	592	582	624	615	619	611	701	619	528	719	591	670	559	543	560	572	638	550	385	434	509
YGL124C	519	483	442	560	441	457	557	368	396	441	375	517	467	451	498	536	527	383	501	522	551	587	631	686
YGL123W	72978	71167	79023	69622	70126	74619	77222	73181	69120	81141	79680	76196	84513	63917	69791	69609	73168	71103	64184	55979	57842	64986	67487	67468
YGL123C-A	19	9	11	15	11	10	4	0	2	4	2	9	2	9	7	14	12	1	19	12	11	30	18	16
YGL122C	2162	1886	1921	1840	1857	1866	2442	1996	2273	1985	2040	2232	2119	1787	2037	1942	2212	2391	2079	2351	2366	1954	2139	2003
YGL121C	43	21	26	61	24	26	42	12	47	20	28	29	35	22	39	43	26	27	53	31	70	165	77	224
YGL120C	4291	4433	4432	4325	4200	4481	4885	4108	4744	4406	4475	4722	4317	3742	4590	4549	4653	5147	3977	4133	3465	3685	4355	3766
YGL119W	538	424	503	524	420	502	620	389	462	498	432	577	426	439	529	555	603	544	495	531	484	617	620	582
tW(CCA)G1	0	0	0	0	0	0	0	0	0	0	0	0	0	0	0	0	0	1	0	1	0	0	0	0
YGL118C	1	0	4	0	2	2	0	3	0	0	0	2	0	1	0	0	4	0	2	0	0	5	5	1
YGL117W	497	495	632	515	499	509	474	318	354	616	330	576	408	379	513	608	513	341	607	471	401	815	896	876
YGL116W	640	624	770	663	678	662	671	500	646	597	586	675	639	599	707	631	776	605	654	663	554	491	678	561
YGL115W	1803	1658	1591	1533	1669	1591	1889	1200	1448	1620	1460	1898	1607	1711	1659	1610	1807	1312	1647	1725	1578	1457	1435	1670
YGL114W	1570	1729	1785	1747	1700	1596	1750	1545	1770	1645	1658	1764	1760	1798	1932	1733	1939	1645	1865	1675	1763	1808	2057	2086
YGL113W	461	388	393	365	372	356	503	339	364	316	412	453	377	390	419	364	464	386	345	464	395	252	420	429
YGL112C	1414	1266	1256	1304	1144	1194	1447	939	1117	1231	1078	1353	1079	1141	1227	1208	1289	931	1185	1254	1163	1082	1277	1230
YGL111W	2466	2288	2398	2561	2273	2304	2520	1929	2111	2390	2254	2770	2294	2198	2473	2652	2308	2375	2316	2307	2001	2107	2460	2015
YGL110C	551	487	572	560	522	606	600	409	384	530	443	608	441	505	567	541	621	369	593	575	524	495	629	546
YGL109W	3	0	0	0	1	1	4	4	0	0	0	0	0	0	0	2	2	0	0	5	0	2	0	0
YGL108C	281	267	288	255	226	188	256	192	235	247	217	297	261	221	267	222	292	286	300	333	278	427	423	420
YGL107C	1090	865	928	849	879	772	1091	807	991	808	753	1178	796	955	1086	894	1096	999	937	1174	999	685	716	848
YGL106W	2183	1832	2003	2046	1889	2105	2180	1879	1847	2342	2163	2261	2458	1849	2088	1897	2001	1966	2050	1940	2021	1869	2023	2090
YGL105W	8700	8138	9166	8620	8275	8600	9253	7928	8132	8790	8666	9299	8660	7434	8115	8016	8605	8270	7733	7353	7621	7197	8384	7987
YGL104C	401	360	377	421	346	408	402	298	407	401	349	460	373	313	391	430	483	325	377	328	468	408	431	534
YGL103W	40966	40617	42132	36602	38830	39574	41002	37435	33856	43797	42532	41023	40559	33426	35029	38246	38104	34230	35000	31597	29675	37719	38939	39697
YGL102C	14	4	11	3	5	4	5	2	1	2	2	2	1	1	2	14	4	0	3	9	1	12	4	10
YGL101W	1041	864	951	917	1000	821	964	668	655	906	798	932	843	858	816	848	949	625	830	894	734	1311	1635	1540
YGL100W	1369	1110	1317	1252	1164	1265	1424	1061	1144	1199	1087	1259	1139	1098	1254	1185	1251	1070	1183	1237	1173	953	1143	1122
YGL099W	1965	1998	1996	1922	1898	1994	1980	1604	1739	1933	1776	2020	1899	1678	2011	1935	1995	1815	1751	2045	1576	1619	1868	1634
snR82	54	40	48	65	50	44	40	23	34	65	45	35	53	39	39	53	46	39	60	32	49	36	30	37
YGL098W	369	348	369	430	358	377	418	334	265	377	384	422	409	377	390	410	383	306	412	389	408	413	427	478
tH(GUG)G2	0	0	0	0	0	0	0	0	0	0	0	2	0	0	0	0	2	0	0	0	0	1	0	0
YGL097W	2129	2125	2177	2015	1996	2225	2209	2056	2288	2323	2208	2184	2156	1752	2077	2037	2074	2282	1840	1743	1790	1413	1711	1576
YGL096W	57	56	72	92	74	90	100	59	51	54	69	56	116	62	90	110	69	81	101	52	104	232	142	279
tE(UUC)G1	28	12	19	31	13	20	22	13	13	28	23	20	10	25	24	25	34	23	29	55	31	49	54	51
YGL095C	800	661	722	751	691	644	722	441	569	612	443	805	532	600	703	634	733	474	749	720	760	747	745	819
YGL094C	1419	1238	1223	1381	1181	1175	1431	884	1075	1170	1073	1318	1192	1199	1374	1234	1361	1046	1303	1485	1337	1076	1525	1350
YGL093W	487	431	424	443	399	404	487	299	360	404	358	477	465	448	512	540	535	439	550	557	539	361	459	469
YGL092W	2780	2429	2540	2497	2328	2494	2844	1787	2309	2383	1957	2691	2170	2331	2433	2580	2803	1947	2490	2692	2389	2118	2542	2525
YGL091C	545	506	551	497	498	505	614	507	548	537	485	568	632	540	579	535	640	554	574	523	560	717	737	769
YGL090W	289	295	324	290	297	310	363	233	290	256	232	279	363	267	295	318	360	242	313	327	326	357	364	419
YGL089C	16103	43	45	15089	50	14108	23	8323	20	20838	16059	17507	36	10622	34	43	7605	10006	9826	5250	34	33	16	1548
YGL088W	0	0	0	0	0	0	1	0	0	2	0	0	3	0	0	0	0	0	0	0	0	0	0	0
snR10	2	0	2	0	0	0	0	0	0	0	1	0	0	0	0	2	0	0	0	0	0	0	0	0
YGL087C	429	430	448	381	355	379	472	369	409	428	358	486	483	399	420	391	492	449	470	399	388	640	631	704
YGL086W	663	621	619	691	603	704	676	408	455	505	428	711	493	568	659	604	580	434	638	658	631	625	794	714
YGL085W	331	299	275	338	296	258	328	274	267	296	268	282	308	295	296	281	356	357	301	304	280	354	407	323
YGL084C	1386	1045	1211	1183	1091	1133	1284	744	991	1046	859	1336	890	1234	1131	1171	1314	701	1218	1280	1267	797	920	1073
YGL083W	707	648	729	690	607	722	739	420	536	583	505	828	476	632	729	699	698	445	659	675	722	423	468	568
YGL082W	925	738	860	856	729	830	951	700	671	811	769	894	857	767	809	759	910	751	791	806	868	667	780	803
YGL081W	26	28	21	29	21	30	29	15	26	16	17	29	20	31	15	32	27	40	32	21	52	25	21	50
YGL080W	553	510	472	523	451	446	503	252	278	448	326	606	356	441	461	456	461	321	452	493	471	752	661	696
YGL079W	243	169	175	212	211	226	241	151	189	201	127	249	155	168	217	200	220	211	222	187	216	229	260	264
YGL078C	5047	5573	5475	5651	5063	5492	5323	4691	4783	5538	5171	5439	5520	4454	5611	5404	5172	4920	4662	4916	3919	5341	5952	4933
YGL077C	3236	4039	3940	2960	3286	3319	2998	3220	3432	3439	3588	3705	3300	3838	3546	2865	3455	2260	2624	3100	2679	3176	3758	3676
YGL076C	38913	37898	41869	34932	35126	36561	40691	40371	38098	41794	42425	42201	39927	34044	35549	37134	40165	36988	31539	29430	29807	27990	31008	31427
snR39	103	81	108	110	90	100	44	19	34	40	24	65	18	53	83	79	61	14	71	83	72	57	78	76
snR39B	33	15	29	30	12	26	10	3	5	20	8	27	2	11	17	39	13	4	20	16	15	37	25	21
YGL075C	174	159	173	163	157	164	202	142	161	150	160	212	145	151	196	142	151	122	176	178	149	161	184	170
YGL074C	0	3	3	0	0	0	0	0	0	3	0	1	1	0	0	0	0	3	0	0	0	0	0	1
YGL073W	717	549	626	651	617	640	729	500	573	600	506	683	653	593	634	599	722	697	760	652	758	562	649	661
YGL072C	229	180	223	231	234	203	219	206	173	259	155	273	292	230	251	226	214	199	305	225	217	488	491	510
YGL071W	864	666	695	734	678	676	932	616	713	761	682	804	727	755	792	763	915	628	662	880	732	505	885	803
YGL070C	961	888	915	969	812	896	837	668	750	929	902	1136	959	843	967	897	905	874	1022	1071	834	1489	1568	1459
YGL069C	11	3	8	5	7	7	10	3	7	4	6	6	4	9	10	12	7	7	5	8	8	10	12	10
YGL068W	2183	1836	1808	1788	1748	1584	2481	1748	2035	2098	1907	2362	2163	1911	2112	1866	2202	1530	1934	2025	1923	1602	1680	2019
YGL067W	1017	939	959	955	956	972	1020	684	829	891	798	1044	787	849	990	1010	1020	715	936	869	877	1018	1115	1235
YGL066W	526	460	525	540	509	530	558	523	475	499	473	494	541	485	566	496	568	502	610	553	556	513	521	557
YGL065C	644	566	670	650	512	586	593	375	407	563	423	704	492	557	672	540	571	526	606	604	570	565	539	631
YGL064C	443	378	399	330	325	358	473	295	345	348	351	500	343	365	417	394	449	430	381	404	417	289	345	320
YGL063W	411	437	489	449	458	423	486	455	474	435	447	441	645	358	415	407	493	528	435	432	422	252	306	288
YGL063C-A	7	3	7	3	6	6	7	9	5	7	4	4	1	7	6	4	6	2	7	5	6	3	7	6
YGL062W	2140	1248	1347	1616	1579	1470	2472	1501	2284	1534	1448	1940	1385	2095	1675	1516	2816	2121	2280	2335	4394	1532	1704	2667
YGL061C	256	196	203	225	185	194	211	143	134	185	135	238	140	147	201	208	218	202	175	206	191	217	306	314
YGL060W	458	425	486	496	433	447	566	339	421	476	372	572	445	427	513	528	577	323	511	457	455	513	524	540
YGL059W	394	342	334	414	321	355	377	183	229	332	213	343	343	268	335	461	327	210	468	353	299	478	402	414
YGL058W	1001	906	842	842	797	877	842	636	684	875	759	979	772	833	937	875	986	792	976	916	862	1043	959	1043
YGL057C	267	213	232	242	206	235	281	171	225	241	204	295	269	255	259	283	280	176	245	263	252	319	363	359
YGL056C	2027	1858	1887	1601	1745	1610	2123	1683	1936	1734	1818	2209	1766	1872	1992	1677	2272	2010	1696	1865	1691	1353	1712	1715
YGL055W	38052	53641	63083	44684	43594	52520	41944	39410	46437	34457	42173	48885	51458	30015	50301	48279	35614	41297	32863	30428	32535	47704	44661	39506
YGL054C	3042	2556	2861	2892	2533	2698	2149	1017	1168	2040	1407	2844	1599	2496	2688	2487	2229	1361	2515	2818	2463	4872	5585	5214
tE(UUC)G2	0	0	0	0	1	0	0	0	1	0	0	0	0	0	0	0	1	0	0	0	0	2	3	2
YGL053W	420	291	282	359	254	299	351	167	288	373	254	392	412	282	338	419	363	293	418	302	419	498	356	494
YGL052W	4	0	0	10	0	2	1	1	4	5	3	1	0	1	1	1	1	0	2	3	6	1	1	1
YGL051W	13	11	11	6	7	10	9	9	15	14	6	12	10	9	11	13	13	9	14	7	16	23	29	26
tR(UCU)G1	0	3	0	1	0	0	0	0	0	2	0	0	0	3	1	1	1	0	6	2	0	0	0	0
YGL050W	835	706	817	772	701	758	837	623	593	748	687	848	814	702	691	753	713	551	757	688	683	576	722	784
YGL049C	1669	1351	1593	1543	1470	1508	1770	1298	1451	1591	1437	1668	1632	1367	1499	1530	1591	1601	1605	1490	1517	917	990	1096
YGL048C	3665	3182	3092	3826	3738	3453	4087	3354	3551	3301	3185	3563	3903	3427	3517	3708	4714	3366	4112	3905	4176	3499	4110	4382
YGL047W	174	111	119	122	116	124	173	146	130	137	145	178	192	163	122	143	211	176	178	169	221	262	242	249
tV(AAC)G1	0	0	1	0	0	0	0	0	0	0	0	0	0	0	0	0	0	0	0	0	0	2	0	0
YGL045W	365	351	322	392	305	325	371	254	261	405	308	355	505	327	378	369	361	368	424	335	478	678	412	626
YGL044C	488	478	499	527	474	487	504	418	479	454	459	494	532	404	580	535	485	516	468	494	463	560	561	621
YGL043W	1305	1174	1164	1194	1174	1140	1416	1298	1193	1289	1263	1379	1297	1119	1220	1163	1430	1212	1154	1239	1125	1130	1437	1329
YGL042C	0	1	0	0	0	0	0	0	0	0	0	0	0	0	0	0	5	0	1	1	0	0	0	0
YGL041C-B	0	3	1	0	0	2	0	0	5	2	0	0	1	3	3	4	4	0	1	3	4	1	1	5
YGL041W-A	408	329	359	403	333	367	419	320	361	378	395	488	385	354	432	376	415	335	414	440	377	523	602	549
YGL041C	6	6	4	7	1	5	3	2	1	2	2	11	0	5	3	8	4	0	17	6	6	7	13	2
YGL040C	3059	2736	2733	2500	2463	2530	3294	2360	2528	2757	2708	3349	2407	2553	2817	2675	3234	2855	2687	2544	2714	2098	2269	2748
tL(CAA)G2	0	6	2	5	1	1	0	0	0	2	0	0	1	1	4	0	1	0	1	2	0	1	0	1
YGL039W	965	1031	1173	1097	903	1199	1135	660	992	847	972	1127	1216	710	1025	1108	981	724	998	693	1151	799	696	884
YGL038C	1030	898	961	974	837	863	931	608	755	887	735	873	823	819	838	943	971	845	825	818	761	568	535	658
YGL037C	1573	812	1108	1477	891	1019	1342	769	875	1419	928	1174	1864	1149	1216	1315	1234	1516	1454	1205	1741	2055	1287	2599
YGL036W	662	598	702	740	596	694	601	375	470	571	478	663	604	610	704	683	594	438	682	637	816	444	469	580
YGL035C	781	788	728	636	706	619	851	755	726	724	708	746	769	796	757	700	856	737	605	690	753	830	850	745
YGL034C	2	5	3	10	4	4	1	2	3	2	0	3	4	1	2	7	2	5	7	2	2	3	1	2
YGL033W	5	4	8	6	5	7	12	5	7	1	4	7	0	0	14	17	2	2	7	2	12	14	10	4
YGL032C	2	398	497	6	459	8	507	1	387	7	1	5	479	3	551	465	7	6	1	1	527	501	478	9
YGL031C	25780	25164	26528	23758	23951	24650	26711	21917	20857	25597	24656	26530	26427	21484	23009	24598	24761	20662	21722	20816	19092	26642	28793	26266
YGL030W	44276	41563	48951	37502	38740	41387	45034	35818	38218	44503	40322	48683	41961	38420	39535	37327	45574	24494	35201	32092	30969	34703	34686	34900
YGL029W	942	881	880	931	802	938	802	739	660	921	838	1026	969	731	924	893	882	1205	796	946	657	1290	1264	1043
tF(GAA)G	2	1	0	0	0	0	0	3	0	0	0	0	0	0	0	0	1	0	2	1	0	0	0	1
YGL028C	6729	6171	5932	6218	6093	5309	6960	4565	5639	5598	5358	6495	5291	6542	6911	5674	7115	4518	6005	7593	8049	5405	6924	7193
YGL027C	1959	1566	1780	1646	1611	1548	2089	1207	1620	1710	1510	2010	1721	1604	1811	1733	1845	1542	1900	1616	1859	1192	1246	1437
YGL026C	7409	7736	8194	7128	7332	7878	7887	8128	8470	8407	8270	7528	8432	6735	7958	7625	8108	7466	7461	6637	7021	6473	7580	7305
YGL025C	514	354	445	401	405	399	447	405	441	440	416	431	420	358	396	397	388	453	404	371	403	395	459	428
YGL024W	9	4	6	4	6	1	6	9	4	15	8	8	7	11	9	1	11	5	2	6	3	16	24	23
YGL023C	688	618	691	843	661	674	781	708	719	723	724	686	738	558	692	690	793	756	762	757	766	460	626	521
YGL022W	5571	4773	5412	5144	4676	5044	5840	4937	6297	5253	5334	5362	5392	4792	5276	4935	5446	5262	4950	4700	5026	2463	2847	3128
YGL021W	1287	1325	1417	1334	1241	1403	1178	776	1074	1141	1007	1414	1161	1151	1307	1377	1309	935	1241	1368	1220	956	1415	1203
YGL020C	1232	1096	1229	1198	1050	1108	1199	693	887	1155	980	1336	1019	1064	1225	1158	1156	700	1067	1137	1064	1268	1314	1301
YGL019W	1725	1693	1780	1661	1726	1729	2017	1835	1831	1837	1648	1900	2129	1496	1643	1461	1719	2059	1575	1630	1579	1525	1691	1783
YGL018C	289	236	244	213	213	190	281	220	267	246	250	272	247	240	244	253	258	304	261	258	251	283	242	261
YGL017W	536	523	480	480	481	471	535	419	437	537	488	519	455	408	437	475	472	441	465	465	443	481	490	479
YGL016W	1604	1616	1598	1634	1544	1724	1406	926	1135	1365	1035	1624	1248	1422	1557	1568	1483	858	1514	1405	1367	1207	1346	1341
YGL015C	7	4	3	2	4	7	5	4	4	3	1	4	5	1	5	4	4	1	10	6	5	2	11	6
YGL014W	2959	2846	3059	2815	2832	2986	3001	2194	2830	2889	2514	3151	2695	2492	2947	2674	2989	2424	2607	2416	2639	1636	1983	1873
YGL014C-A	0	0	0	0	0	0	0	0	0	0	0	0	0	0	0	0	0	0	0	0	0	0	0	0
YGL013C	866	778	804	898	805	821	950	587	772	760	584	957	695	767	907	952	1079	752	1111	917	1092	814	1030	1001
YGL012W	4795	4003	4144	4019	3698	3863	5192	3520	4631	4471	4150	5339	4914	4462	5016	4123	5003	4458	4765	4325	5271	4687	5169	5606
YGL011C	2090	1805	1699	2229	1915	2013	2353	1732	1794	2027	1965	2265	2094	2039	2020	2264	2673	2246	2422	2221	2415	2373	2719	2709
YGL010W	172	146	181	162	143	170	130	58	91	161	92	165	140	151	118	191	169	75	195	175	156	190	173	204
YGL009C	9543	8583	9279	7733	6866	7559	8054	7596	6727	8312	7807	8715	7906	7249	8758	6944	8310	7313	5891	5574	5999	16114	23828	19539
YGL008C	162578	151370	167032	168222	157850	161209	175511	132939	167837	155239	136783	160033	176964	152400	171330	164138	168807	135395	175301	156272	188325	161565	167553	183197
YGL007C-A	6	2	13	11	8	11	8	7	10	4	3	4	1	7	8	10	3	12	8	8	3	5	11	5
YGL007W	2	7	6	13	5	6	16	4	14	9	0	4	4	8	7	9	2	9	9	8	10	11	8	14
YGL006W-A	53	32	38	49	38	39	40	8	21	17	22	34	13	21	29	45	25	27	51	44	37	63	37	50
YGL006W	1646	1148	1324	1742	1161	1327	1238	745	939	1305	943	1303	1472	1158	1267	1591	1573	982	1752	1137	1685	1915	1015	1755
YGL005C	527	474	511	521	398	462	534	239	401	446	278	494	290	442	407	467	446	208	459	470	444	596	619	640
YGL004C	381	312	385	351	308	356	344	284	317	384	326	346	385	361	370	400	426	346	385	352	361	333	407	394
YGL003C	667	652	683	762	631	569	693	551	537	602	627	703	713	608	634	605	717	629	613	644	570	493	538	503
YGL002W	704	500	609	573	531	615	711	377	459	580	533	623	649	645	633	601	643	395	638	583	596	634	617	753
YGL001C	2173	1896	2056	1872	1757	1789	1709	1056	1166	1658	1134	2064	1307	1407	1921	1708	1693	1212	1735	1541	1787	2516	2553	2643
YGR001C	1554	1546	1504	1662	1550	1514	1499	1337	1286	1394	1207	1398	1408	1315	1486	1580	1445	1261	1537	1459	1391	1706	1717	1664
YGR002C	599	593	618	667	557	569	618	435	480	531	497	611	556	561	614	587	611	485	638	586	624	529	622	600
YGR003W	696	662	700	645	621	613	683	374	472	512	443	658	354	522	555	561	688	360	551	637	534	662	803	700
YGR004W	520	491	570	473	409	514	420	311	415	455	367	593	395	466	531	536	498	391	457	501	488	318	337	370
YGR005C	1026	908	999	974	980	1098	1077	816	807	899	915	1047	1036	961	945	953	1030	1088	975	1079	1002	1073	1069	1081
YGR006W	150	156	158	137	120	155	174	154	149	119	102	149	143	114	152	166	154	151	156	144	128	161	156	159
YGR007W	1009	899	1029	1019	1001	1047	1119	861	980	1016	942	1051	1058	751	927	1009	1085	1089	991	952	977	845	893	863
YGR008C	837	494	652	917	467	666	764	352	482	824	446	748	802	493	722	999	659	711	932	554	723	1732	714	1339
YGR009C	1072	987	988	944	970	987	1025	907	1070	944	944	1060	975	949	1109	961	1106	1142	1014	1021	1111	739	778	862
YGR010W	527	365	360	422	384	382	493	397	395	347	383	423	456	376	426	414	465	456	393	392	391	441	468	466
YGR011W	5	0	3	2	1	1	0	0	0	0	0	5	0	7	2	2	0	0	1	0	3	4	0	0
YGR012W	783	597	712	780	621	687	788	578	718	714	654	707	696	564	598	627	653	601	639	700	624	773	848	795
YGR013W	629	591	566	647	550	574	645	555	644	664	591	712	684	586	635	660	659	635	648	693	638	586	571	555
YGR014W	3360	3046	3348	3057	2947	3032	3758	2916	3636	3013	2946	3340	3153	3410	3368	2727	3377	2484	3100	3455	3240	1841	2679	2637
YGR015C	243	256	254	282	195	220	252	149	93	256	156	236	176	289	231	258	242	127	262	243	269	271	345	262
YGR016W	112	118	96	88	124	87	106	40	66	129	53	138	86	87	91	142	99	54	105	93	95	186	175	160
YGR017W	1252	1010	1136	874	858	918	1353	795	949	1353	1004	1328	964	1060	1230	990	1134	819	1250	1051	1266	1085	1224	1305
YGR018C	6	7	3	9	1	4	3	3	4	3	5	9	24	3	4	8	4	0	7	10	2	13	2	10
YGR019W	994	813	768	853	737	723	998	708	847	832	772	935	923	769	807	845	1016	859	865	864	1088	1318	1240	1730
YGR020C	3266	3099	3157	2942	2769	3093	3284	2498	2770	3304	2907	3324	3293	3028	3166	2988	3114	2860	2927	2715	2713	3417	3551	3648
YGR021W	503	398	347	374	345	307	528	372	432	373	404	515	464	481	508	405	512	572	496	441	504	382	340	399
YGR022C	2	4	3	3	0	0	5	3	5	2	6	3	3	2	0	3	5	2	3	2	2	1	3	4
YGR023W	557	586	564	476	566	547	527	438	458	500	557	657	655	591	752	544	590	452	745	586	816	792	592	737
tD(GUC)G1	4	0	0	3	1	3	0	2	0	0	1	2	0	0	1	3	0	0	1	0	1	0	2	0
YGR024C	802	752	763	766	759	775	696	315	514	690	473	753	582	775	783	740	756	305	809	761	742	1179	1168	1142
YGR025W	1	0	1	0	0	0	0	0	0	0	0	0	0	1	0	1	0	0	0	0	0	0	2	1
YGR026W	1264	999	1155	1127	1047	1105	1279	597	819	1123	686	1307	844	1135	1191	1185	1272	731	1132	1089	1096	1202	1274	1465
YGR027C	18088	15936	16873	15358	14829	15357	16900	14165	11918	16501	15693	18872	15996	14447	14057	15476	16768	13568	13706	13013	12062	16599	18637	16727
YGR027W-A	0	0	0	0	0	0	0	0	0	0	0	0	0	0	0	0	0	0	0	0	0	0	0	0
YGR027W-B	417	436	428	361	382	310	382	304	292	317	326	407	399	306	430	318	363	230	286	263	339	232	297	288
tE(UUC)G3	0	0	3	4	1	0	1	0	2	2	1	0	1	1	1	1	0	2	1	2	1	1	7	7
YGR028W	717	514	463	489	495	440	614	385	480	511	467	677	499	515	516	621	603	373	579	598	577	507	469	602
YGR029W	572	540	474	524	446	483	542	520	422	538	476	606	647	500	538	462	532	513	493	454	482	568	665	615
tD(GUC)G2	0	4	3	5	5	0	2	1	0	7	2	4	1	2	1	4	4	0	6	0	3	10	8	2
snR46	174	146	129	182	134	151	86	28	43	122	44	130	112	163	167	177	103	22	155	91	120	501	609	512
YGR030C	193	171	182	173	175	147	127	47	70	124	65	219	60	117	154	112	108	68	115	166	79	359	333	281
YGR031W	514	461	567	590	479	450	669	553	556	592	565	528	578	424	497	464	601	489	446	466	445	520	597	570
YGR031C-A	2	0	1	6	2	1	2	2	4	1	2	2	8	3	1	3	0	0	1	6	3	9	3	3
YGR032W	2059	1922	1910	1912	1751	1669	1982	1399	2053	1584	1798	1790	1260	1794	1273	1785	1966	1140	1707	1456	1696	1709	1679	1658
YGR033C	1075	896	1024	1019	916	943	1041	721	790	1014	883	1162	920	990	1036	1127	1190	814	1069	1119	1047	943	1126	1118
YGR034W	26036	24876	27207	23187	25566	25062	26042	23898	22577	27251	28423	29845	25876	22565	23863	25578	25305	18955	22793	20676	19114	28555	30578	29757
YGR035C	216	131	213	146	130	183	181	118	132	183	143	211	142	153	197	116	158	192	131	147	120	131	167	153
YGR035W-A	0	0	0	0	0	0	0	0	0	1	0	0	0	1	0	0	0	0	0	0	0	0	0	0
YGR036C	565	578	565	520	528	519	503	241	416	400	335	653	297	530	571	507	554	334	505	528	531	543	629	561
YGR037C	3951	3682	3950	3760	3566	4069	3735	2832	3013	3113	3414	4323	3043	3108	3799	4079	3804	3572	3557	3349	3254	3620	3570	3821
YGR038W	1081	864	1072	929	843	892	908	651	795	898	722	981	844	831	921	812	1013	843	920	984	798	949	1018	1118
tS(AGA)G	0	0	1	0	0	0	0	0	0	0	0	0	0	0	0	0	0	1	0	2	0	1	0	1
YGR038C-B	81	57	60	48	46	49	40	17	28	37	20	56	42	31	53	72	50	33	48	66	55	62	61	58
YGR038C-A	0	0	0	0	0	0	0	0	0	0	0	0	0	0	0	0	0	0	0	0	0	0	0	0
YGR039W	69	56	70	49	34	44	47	17	42	30	33	50	39	43	74	73	46	37	59	22	54	76	50	58
YGR040W	574	494	502	508	545	522	579	461	483	482	494	576	561	538	595	514	532	494	557	478	509	662	665	650
YGR041W	963	831	835	966	814	756	893	685	678	724	812	897	779	780	941	856	869	731	854	910	981	950	827	976
YGR042W	304	287	281	318	283	246	267	208	204	264	272	274	316	267	331	258	295	217	313	364	364	276	309	350
YGR043C	94	45	60	71	58	73	58	37	64	54	47	78	51	72	71	70	77	104	103	54	97	168	124	253
YGR044C	841	672	705	752	691	591	826	638	680	860	746	940	828	751	818	918	904	918	871	834	928	790	812	938
YGR045C	3	5	4	3	2	3	3	4	6	4	3	0	7	3	11	3	7	1	5	3	5	14	11	7
YGR046W	666	580	726	679	537	599	571	367	403	531	446	659	448	549	631	592	556	462	648	615	620	673	665	683
YGR047C	604	557	493	533	492	539	586	395	489	468	432	536	471	550	554	586	656	486	553	619	576	326	576	480
YGR048W	545	441	413	584	498	486	621	398	372	399	352	464	591	521	580	571	682	631	792	593	789	779	762	773
YGR049W	503	511	591	441	401	476	493	348	422	436	354	542	489	423	582	430	386	442	382	362	298	1041	1090	1026
YGR050C	68	87	74	71	67	63	64	54	66	82	54	96	45	76	100	82	81	79	98	60	48	159	118	130
YGR051C	0	1	0	3	0	0	6	1	3	1	2	0	0	0	0	1	1	7	0	0	3	0	0	2
YGR052W	205	198	287	308	239	300	243	93	216	229	121	402	198	146	374	310	197	257	243	197	269	263	269	507
YGR053C	44	37	42	50	40	41	51	12	43	44	15	41	47	45	47	51	34	29	45	34	53	48	30	42
YGR054W	7795	7224	7591	6865	6910	6669	8195	6145	7822	6995	6926	8216	7431	6924	8078	7012	7847	6827	6837	6442	7166	4499	5117	5287
YGR055W	2871	3143	3336	2705	2950	3070	3561	2775	3316	2894	2858	3736	2569	2907	3670	2526	3473	2702	2632	2640	2791	1605	2851	2725
YGR056W	748	624	731	803	663	755	708	461	533	647	549	760	543	596	710	677	698	639	679	729	781	420	556	526
YGR057C	584	530	514	464	456	474	478	254	344	433	310	577	293	476	496	503	451	321	520	518	498	812	875	833
YGR058W	447	384	481	489	399	480	470	345	373	469	384	458	412	393	488	431	530	379	441	445	466	453	529	566
YGR059W	10	8	11	14	5	9	26	6	8	7	3	14	12	12	12	13	18	13	22	12	10	10	9	12
snR48	10	3	12	13	6	10	11	4	2	15	6	7	12	2	8	11	7	11	4	11	10	9	1	10
YGR060W	13755	15691	16252	13691	13444	15199	15261	13307	15054	14679	13888	16412	13301	11203	15830	13653	14665	14732	13370	11336	12585	12541	12838	13202
YGR061C	6037	5746	6223	6008	5783	5783	6702	4957	6442	6191	5583	6256	5799	5484	5802	6275	6300	4827	5574	5566	5238	5630	6761	6114
YGR062C	531	402	501	463	430	358	640	460	528	511	474	504	493	442	479	520	553	460	467	415	415	384	342	429
YGR063C	864	812	853	905	784	864	832	950	1061	907	975	1038	1130	835	1017	803	933	999	899	1374	864	1011	963	984
YGR064W	26	21	10	21	21	27	30	24	34	30	13	32	17	28	31	22	46	37	34	18	6	26	24	41
YGR065C	1194	1104	1131	1005	1163	1102	1173	850	910	927	877	1366	772	1306	1190	1115	1369	1033	1108	1542	1283	743	966	924
YGR066C	4	21	6	14	11	8	6	6	11	14	8	4	6	8	12	18	12	13	12	7	5	13	5	10
YGR067C	68	59	59	66	47	120	85	31	44	67	39	96	31	73	108	72	87	67	106	71	108	57	37	74
YGR068C	505	444	487	493	508	535	595	475	578	475	490	579	395	439	536	413	587	603	388	519	499	259	331	357
YGR068W-A	2	0	0	3	1	0	0	0	0	0	2	2	0	0	0	1	0	0	0	2	1	1	0	2
YGR069W	6	7	9	7	7	7	16	2	2	16	3	11	12	5	4	16	3	4	4	3	6	5	2	5
YGR070W	225	175	222	311	207	238	203	119	138	207	157	240	212	197	236	276	234	183	259	256	330	233	137	249
YGR071C	614	590	608	621	561	610	601	224	377	457	340	624	358	496	584	598	511	360	656	731	605	653	768	620
YGR072W	472	435	450	455	403	455	466	314	348	414	335	467	418	473	507	454	433	412	493	510	442	703	745	680
YGR073C	37	39	23	29	42	27	30	16	31	24	29	37	27	20	42	48	33	29	31	28	36	59	59	70
YGR074W	524	445	516	451	464	460	564	411	464	491	474	621	462	450	488	464	504	491	454	615	411	579	706	640
YGR075C	170	136	193	122	156	177	144	108	104	144	118	167	128	147	159	168	179	86	171	142	166	252	264	246
YGR076C	531	388	423	368	369	351	526	257	328	419	336	559	404	424	540	437	504	269	442	485	446	513	551	546
YGR077C	1033	953	991	790	808	840	1074	756	937	898	720	1082	860	946	1026	895	1096	826	975	1001	1049	862	953	1047
YGR078C	651	542	622	622	567	560	689	621	717	717	620	687	619	524	590	527	583	694	540	621	447	703	822	799
YGR079W	770	517	585	490	625	653	679	617	798	588	731	812	523	617	775	499	730	801	566	849	575	362	635	579
YGR080W	750	631	761	699	598	630	817	705	724	711	665	731	876	661	724	722	767	722	779	765	857	760	713	856
YGR081C	987	875	926	916	871	885	973	893	727	949	842	1102	964	894	976	828	1022	867	965	1014	821	1659	2075	1691
YGR082W	2897	2447	2516	2549	2434	2424	2921	2540	2709	2510	2650	3090	2516	2346	2648	2542	2764	3276	2396	2107	2404	2342	2151	2528
YGR083C	2014	1771	1903	1876	1699	1790	2209	1556	1951	1768	1676	2006	1665	1554	1783	1916	2077	1664	1684	1783	1597	1317	1645	1584
YGR084C	889	639	633	695	653	558	850	546	741	674	677	866	727	739	819	691	824	739	827	867	846	563	693	735
YGR085C	16316	15764	16582	14248	15016	15168	16988	15942	14337	16441	17159	17230	17216	13422	14675	14484	15468	15874	13616	13661	12474	18676	19936	19116
YGR086C	8137	6808	7658	7866	6948	7301	8489	6018	6812	7538	7155	8360	6947	6856	7390	7189	8025	7288	7153	7458	7381	9187	9557	11171
YGR087C	10	12	8	16	6	15	23	5	20	8	8	15	15	7	22	15	6	7	8	7	18	10	13	22
YGR088W	233	169	247	198	142	205	221	135	220	228	169	255	229	147	210	221	209	211	161	161	234	373	408	817
YGR089W	1652	1705	1769	1700	1530	1680	1402	855	1040	1265	1057	1640	1143	1461	1612	1687	1555	1195	1588	1612	1616	1768	2037	1983
tT(UGU)G1	0	0	0	1	0	0	0	0	0	0	0	0	0	0	0	0	0	0	0	0	0	0	0	0
YGR090W	3862	3709	3767	3671	3607	3684	3630	1987	2727	3288	2461	3824	2577	2982	3503	3715	3713	2218	3316	3419	3193	2635	3366	3144
YGR091W	521	460	454	455	438	452	458	366	434	422	341	486	434	412	485	504	473	405	466	427	418	470	493	515
YGR092W	709	653	742	744	600	702	649	528	505	686	570	644	699	534	666	658	683	649	707	740	647	684	833	754
YGR093W	1027	913	1013	911	903	1009	1051	660	759	811	781	1036	844	878	1023	1039	1054	807	867	897	791	911	1201	1022
YGR094W	17514	17415	18438	17717	16809	17429	19280	15619	17101	17905	16849	17121	18241	14553	16124	17933	18211	14381	16128	14895	14797	11913	13811	13240
YGR095C	719	660	719	671	661	695	814	718	813	846	709	843	803	692	889	758	747	875	744	811	798	1162	1218	1144
YGR096W	196	249	225	223	242	202	235	215	194	248	263	196	248	212	221	227	200	276	215	160	182	177	199	200
YGR097W	1557	1362	1331	1564	1368	1412	1792	1221	1146	1391	1314	1516	2057	1728	1676	1490	1611	1317	1925	1754	2077	2236	2098	2460
YGR098C	549	566	509	648	532	561	648	298	388	442	303	674	398	520	571	658	569	316	566	683	588	519	690	659
YGR099W	463	374	471	486	408	519	460	370	467	463	334	562	491	464	550	464	545	402	505	563	472	459	662	619
YGR100W	895	748	771	817	729	776	1005	603	721	829	622	905	804	699	754	934	914	674	903	1011	848	728	808	845
YGR101W	801	707	789	813	691	732	884	662	845	790	691	910	775	779	828	768	1038	629	855	804	950	642	695	839
YGR102C	288	204	236	215	171	193	245	183	237	242	223	301	269	205	250	245	224	274	248	254	208	236	264	269
YGR103W	8582	9214	9604	9847	9391	9642	8437	6749	6793	8533	7913	8861	9083	7303	8709	9737	8362	6310	7922	8033	6476	8266	9308	7475
YGR104C	329	252	257	282	263	236	278	195	234	288	212	360	273	278	291	289	307	223	271	272	281	415	452	441
YGR105W	1048	852	1051	929	992	943	998	559	641	860	728	1149	755	957	925	983	1058	550	888	852	862	1404	1495	1487
YGR106C	4766	4422	5031	4491	4428	4597	4641	2145	3370	4490	3097	5495	3025	4400	4640	4318	4872	2312	4176	3928	4032	4328	4556	5017
tL(GAG)G	1	0	1	0	0	1	0	0	0	0	0	0	3	0	3	0	0	0	0	0	0	6	7	4
tK(UUU)G2	0	0	0	0	0	1	4	0	0	0	0	0	1	0	0	0	1	0	0	1	0	0	0	0
YGR107W	15	7	14	14	9	25	4	14	5	17	8	14	18	8	15	17	10	6	15	14	8	16	16	19
YGR108W	942	1040	1307	792	916	1242	901	501	783	755	657	1042	714	608	944	1149	905	658	692	1012	603	916	1291	1053
YGR109C	82	78	83	103	86	97	72	36	57	67	54	94	30	87	79	73	93	46	37	78	66	9	36	35
tC(GCA)G	0	0	0	0	0	0	0	0	0	0	0	0	0	0	1	0	0	0	0	0	0	0	0	1
YGR109W-A	0	0	0	0	0	0	0	0	0	0	0	0	0	0	0	0	0	0	0	0	0	0	0	0
YGR109W-B	235	216	241	255	225	225	273	243	209	219	214	239	257	241	229	219	281	268	240	265	280	221	271	251
YGR110W	185	131	125	132	134	104	188	91	128	126	131	168	145	142	134	170	216	130	187	168	203	166	242	224
YGR111W	729	623	679	654	611	634	825	506	623	672	557	675	652	654	628	708	766	579	744	690	691	572	582	718
YGR112W	494	406	338	373	336	357	544	403	542	408	382	499	492	425	450	471	537	595	504	464	492	347	354	444
YGR113W	408	374	431	393	348	420	487	366	404	422	377	431	372	370	363	399	470	410	340	419	297	305	404	393
YGR114C	0	0	0	0	0	0	0	0	0	0	0	0	0	0	0	0	0	0	0	0	0	0	0	0
YGR115C	2	5	1	5	2	3	0	0	0	1	0	1	3	0	1	5	6	1	2	1	0	1	2	0
YGR116W	3525	3232	3255	3405	2983	3296	3403	2273	2716	2767	2710	3591	3078	2878	3154	3541	3499	2474	3273	3365	2889	2128	2645	2476
YGR117C	591	528	535	614	530	512	605	373	405	531	464	609	461	477	548	564	615	427	569	549	525	450	511	556
YGR118W	18810	17933	19406	17761	18055	17536	21090	19631	17119	19330	18650	19353	22129	16241	16953	17301	19050	18423	15124	13883	13197	19165	21007	19551
YGR119C	1927	1656	1793	1862	1879	1904	2053	1680	2086	1944	1843	2073	1967	1703	1984	1858	2028	2065	1872	1978	1784	1753	1935	1823
YGR120C	555	482	510	462	501	525	539	338	416	499	393	589	429	525	524	517	542	339	557	514	506	989	908	914
tN(GUU)G	1	0	2	0	0	0	4	0	0	1	0	0	1	2	3	1	3	2	1	5	0	2	0	1
YGR121C	1378	1098	1391	1528	1172	1242	1449	1193	1406	1458	1393	1529	1540	1201	1251	1181	1270	1150	1278	841	1655	1045	794	1159
YGR121W-A	30	28	24	29	19	21	36	10	29	37	20	28	19	30	38	27	41	36	31	21	16	25	35	29
YGR122W	531	451	468	489	477	512	480	280	320	463	320	508	388	460	432	516	492	268	438	460	411	563	606	602
YGR122C-A	56	33	25	51	45	51	16	3	4	14	9	53	21	31	42	43	11	17	49	41	58	58	60	68
tR(UCU)G3	0	0	1	0	0	0	0	0	0	0	0	0	0	1	0	0	0	0	0	0	1	0	1	0
YGR123C	2550	2469	2504	2396	2336	2549	2353	1610	1976	2360	1851	2414	2045	1935	2278	2586	2263	1750	2202	2159	1862	2080	2272	2096
tI(AAU)G	3	4	7	3	6	4	1	1	2	1	0	1	3	3	2	7	3	6	2	6	4	16	16	9
YGR124W	15377	15770	16819	15755	16455	15980	17224	15844	16458	16392	16718	16554	16728	14335	15737	16259	17305	15773	15278	14341	15012	13046	13969	14421
YGR125W	1217	1103	1130	1084	949	1129	1150	691	798	927	768	1194	852	944	1068	1034	1079	813	1020	933	952	855	1018	1038
YGR126W	331	286	261	312	227	226	326	147	201	234	190	249	303	220	221	308	262	196	314	317	345	384	337	364
YGR127W	283	238	282	299	238	229	291	129	158	227	198	261	224	224	243	294	255	185	285	269	322	412	349	433
YGR128C	3310	3071	3147	3317	2962	3156	3134	1826	2379	2734	2061	3434	2148	2698	3149	3158	3015	2203	2819	2889	2572	3521	4177	3436
YGR129W	304	223	288	239	243	231	248	260	234	284	240	274	289	242	276	235	263	297	232	279	229	363	489	417
YGR130C	1190	942	1007	1136	901	969	1120	845	885	1005	894	1064	1116	1010	1011	1093	1272	1048	1123	1100	1233	1154	1233	1423
YGR131W	157	214	212	178	110	142	119	55	89	144	83	196	109	103	157	163	103	92	153	81	144	107	95	131
YGR132C	3262	2890	2904	3000	3064	2741	3288	2316	2603	2649	2624	3387	2701	2768	3023	2924	3313	2753	3107	3225	3131	2510	2604	2902
YGR133W	215	190	185	148	184	116	224	219	209	221	187	235	243	201	240	252	209	222	214	180	251	189	213	222
YGR134W	575	620	601	1	2	0	606	392	463	530	379	651	518	509	593	662	603	501	649	633	641	478	637	638
YGR135W	2117	1916	1886	2493	2236	1846	2283	1689	1682	1954	1779	2207	2037	2091	2043	2307	2350	2152	2371	2365	2469	2691	3182	3293
YGR136W	1013	971	965	1200	960	994	1214	725	804	1000	788	1141	1168	1002	1096	1230	1380	915	1374	1014	1266	1461	1202	1454
YGR137W	47	31	29	38	25	20	20	23	17	26	21	36	12	25	24	48	40	7	34	35	20	49	30	33
YGR138C	6456	5213	6539	8166	6397	6559	7328	4850	6116	6508	5346	6818	11080	6816	9994	7859	7939	7878	11644	7834	16460	16048	11927	18796
YGR139W	2	4	5	0	0	2	1	6	2	3	2	2	0	2	1	8	1	0	13	6	0	7	4	6
YGR140W	665	522	566	521	538	518	626	431	459	510	487	638	561	566	618	598	629	447	625	678	670	630	740	723
YGR141W	429	315	323	362	313	328	368	261	301	344	264	404	302	336	302	354	380	326	379	360	357	292	325	331
YGR142W	936	588	790	1243	673	612	899	396	403	725	460	611	811	692	475	842	829	295	650	470	557	480	420	794
tA(AGC)G	0	0	0	0	0	0	0	0	0	0	0	0	0	0	0	0	0	0	0	0	0	0	0	0
YGR143W	941	987	1140	1134	974	1016	1013	718	784	972	763	945	1161	895	1074	1120	997	799	1184	1002	1171	1268	1210	1420
tG(UCC)G	0	0	0	0	0	0	0	0	0	0	0	0	0	0	0	0	0	0	0	0	0	0	0	0
YGR144W	56	42	54	37	46	67	86	42	52	58	42	61	75	86	69	52	54	56	60	59	75	108	125	132
YGR145W	2750	2810	2943	2684	2544	2820	2767	2071	2330	2686	2438	2914	2672	2438	2980	2936	2767	2423	2522	2601	2100	2645	3356	2456
YGR146C	632	532	535	688	509	521	640	245	352	513	370	585	461	582	653	463	624	287	440	499	473	295	461	437
YGR146C-A	11	17	10	13	10	5	4	3	9	3	4	21	7	5	8	15	16	5	18	16	8	7	9	11
YGR147C	1207	972	946	1107	980	881	1113	920	912	904	981	1163	1067	1054	1029	1113	1075	1246	1145	1054	1008	1018	1135	1092
YGR148C	17205	15612	16789	15855	14903	16272	16190	15012	13762	16298	15572	16985	16321	13628	14308	15225	15818	15249	13587	12205	11568	16075	17817	16481
YGR149W	717	545	566	559	509	521	565	229	313	515	289	662	502	620	674	626	553	248	882	580	750	826	614	878
YGR150C	768	714	662	735	724	666	795	341	565	648	494	903	563	775	813	770	842	436	744	826	820	572	535	623
tA(UGC)G	0	1	0	0	1	0	0	0	0	0	0	0	0	0	0	0	0	0	0	1	0	1	5	0
YGR151C	0	0	0	0	0	0	0	0	0	0	0	0	0	0	0	0	0	0	0	0	0	0	0	0
YGR152C	635	566	558	586	575	488	594	475	408	525	534	631	501	559	544	587	550	425	618	608	530	619	673	698
YGR153W	127	75	72	74	80	76	83	82	64	62	67	96	84	82	89	82	73	71	130	93	99	93	87	79
YGR154C	236	233	187	238	270	188	291	229	167	243	222	239	286	284	245	269	269	183	232	255	275	386	427	370
YGR155W	19061	17881	18402	17916	18763	18389	21237	18043	18844	18013	18468	19398	19775	17209	17935	18799	20845	17729	16526	16884	16738	14818	18872	16946
YGR156W	247	232	300	305	245	277	278	191	212	222	197	275	205	227	323	312	244	284	251	241	260	150	167	183
[truncated: 5,127 more rows]
