# Supplementary material for: Dedicated chaperones coordinate co-translational regulation of ribosomal protein production with ribosome assembly to preserve proteostasis
Source: eLife. 2022 Mar 31;11:e74255. doi: 10.7554/eLife.74255 (PMC8970588; doi:10.7554/eLife.74255)
Supplement: Supplementary file 6. [file elife-74255-supp6.txt]

	genotype type	strain	mating_type	marker	batch
WT_1	_WT	control	YBP77	alpha	none	batch_1
WT_2	_WT	control	YBP669	a	none	batch_2
WT_3	_WT	control	YBP787	a	none	batch_3
dCAF130_1	caf130	mutant	YBP251	alpha	nat	batch_1
dCAF130_2	caf130	mutant	YBP252	a	nat	batch_2
dCAF130_3	caf130	mutant	YBP253	alpha	his	batch_3
dYJR011c_1	cal4	mutant	YBP301	a	nat	batch_1
dYJR011c_2	cal4	mutant	YBP302	alpha	nat	batch_2
dYJR011c_3	cal4	mutant	YBP303	a	his	batch_3
dBTT1_1	btt1	mutant	YBP605	alpha	nat	batch_1
dBTT1_2	btt1	mutant	YBP607	alpha	his	batch_2
dBTT1_3	btt1	mutant	YBP642	alpha	his	batch_3
dEGD1_1	egd1	mutant	YBP609	a	nat	batch_1
dEGD1_2	egd1	mutant	YBP610	alpha	nat	batch_2
dEGD1_3	egd1	mutant	YBP612	a	his	batch_3
dEGD2_1	egd2	mutant	YBP624	a	his	batch_1
dEGD2_2	egd2	mutant	YBP662	alpha	his	batch_2
dEGD2_3	egd2	mutant	YBP666	alpha	his	batch_3
dBE_1	btt1egd1	mutant	YBP674	alpha	nat_his	batch_1
dBE_2	btt1egd1	mutant	YBP675	alpha	nat_his	batch_2
dBE_3	btt1egd1	mutant	YBP676	a	his_nat	batch_3
dACL4_1	acl4	mutant	YBP255	a	nat	batch_1
dACL4_2	acl4	mutant	YKL701	a	his	batch_2
dACL4_3	acl4	mutant	YBP668	alpha	nat	batch_3
