# Supplementary material for: Dedicated chaperones coordinate co-translational regulation of ribosomal protein production with ribosome assembly to preserve proteostasis
Source: eLife. 2022 Mar 31;11:e74255. doi: 10.7554/eLife.74255 (PMC8970588; doi:10.7554/eLife.74255)
Supplement: Supplementary file 7. [file elife-74255-supp7.zip]

Archive with 1 entries (1 files):
- Supplementary file 7  RNAseq R script.R
